# Supplementary material for: The intersection of land use and human behavior as risk factors for zoonotic pathogen exposure in Laikipia County, Kenya
Source: PLoS Negl Trop Dis. 2021 Feb 19;15(2):e0009143. doi: 10.1371/journal.pntd.0009143 (PMC7894889; doi:10.1371/journal.pntd.0009143)
Supplement: S1 Data — (XLSX) [file pntd.0009143.s001.xlsx]

## Sheet: General Survey
Country	SiteName	ConcurrentSamplingSite	District	StateProv	SiteLatitude	SiteLongitude	EventLatitude	EventLongitude	EventDate	Season	DurationDays	DiseaseTransmissionInterfaces	InterfacesAnimalsSampled	InterfacesHumansSampled	BiologicalSample	Q1 ParticipantID	Q3 DateOfInterview	Q4 BeginTimeInterview	Q5 EndTimeInterview	Q6 InterviewStateProv	Q6 InterviewLatitude	Q6 InterviewLongitude	Q7 Gender	Q8 Age	Q9 LiveStateProv	Q9 LiveLatitude	Q9 LiveLongitude	Q10 LengthLived	Q11 PeopleInDwelling	Q12 ChildrenInDwelling	Q13 MalesInDwelling	Q14 RoomsInDwelling	Q15 DwellingPermanentStructure?	Q16 DrinkingWaterSource	Q17 WaterTreated?	Q18 WaterTreatment	Q19 WaterUsedByAnimals?	Q20 DedicatedLocationForWaste?	Q21 FoodStorageContainers	DemographicNotes	Q22 HighestEducation	Q23 HighestEducatinMother	Q24 Livelihood(s)	LivelihoodGroup(s)IfOther	Q25 MostTimeSpent	Modules Used	Q26 JobPosition	Q27 WorkLocationProv	Q27 WorkLocationLatitude
Kenya	Pastoralist-1	Concurrent Site 1	Laikipia North	Laikipia	0.47	37.01	0.47	37.01	2018-05-12		2	animal production;dwellings and temporary settlements;natural areas		animal production;dwellings and temporary settlements;natural areas	yes	KEAH0157	2018-05-12	11:08AM	11:28AM	Laikipia	0.47	37.01	male	27	Laikipia	0.47	37.01	>10 years	4	2	2	2	yes	uncovered well/pond/river; other-Dam during wet season	no	N/A	no	yes	yes, with covers		secondary school	none	rancher/farmer animal production business		rancher/farmer animal production business	Animal Production	live and work at home independently	Laikipia
Kenya	Pastoralist-1	Concurrent Site 1	Laikipia North	Laikipia	0.47	37.01	0.47	37.01	2018-05-12		2	animal production;dwellings and temporary settlements;natural areas		animal production;dwellings and temporary settlements;natural areas	yes	KEAH0158	2018-05-12	11:08AM	11:30AM	Laikipia	0.47	37.01	male	27	Laikipia			>10 years	4	2	2	2	yes	uncovered well/pond/river; other-Dam during wet season	no	N/A	yes	yes	yes, with covers		secondary school	none	rancher/farmer animal production business		rancher/farmer animal production business	Animal Production	live and work at home independently	Laikipia
Kenya	Pastoralist-1	Concurrent Site 1	Laikipia North	Laikipia	0.47	37.01	0.47	37.01	2018-05-12		2	animal production;dwellings and temporary settlements;natural areas		animal production;dwellings and temporary settlements;natural areas	yes	KEAH0159	2018-05-12	11:10AM	11:32AM	Laikipia	0.47	37.01	male	70	Laikipia			>10 years	7	0	4	1	no	other-River	no	N/A	yes	no	yes, with covers		none	none	rancher/farmer animal production business		rancher/farmer animal production business	Animal Production	live and work at home independently	Laikipia
Kenya	Pastoralist-1	Concurrent Site 1	Laikipia North	Laikipia	0.47	37.01	0.47	37.01	2018-05-12		2	animal production;dwellings and temporary settlements;natural areas		animal production;dwellings and temporary settlements;natural areas	yes	KEAH0160	2018-05-12	11:00AM	11:20AM	Laikipia	0.47	37.01	female	33	Laikipia			>10 years	5	2	2	2	yes	uncovered well/pond/river	no	N/A	yes	yes	yes, with covers		primary school	primary school	rancher/farmer animal production business; other-shopkeeper	non-animal business	rancher/farmer animal production business	Animal Production	worker	Laikipia
Kenya	Pastoralist-1	Concurrent Site 1	Laikipia North	Laikipia	0.47	37.01	0.47	37.01	2018-05-12		2	animal production;dwellings and temporary settlements;natural areas		animal production;dwellings and temporary settlements;natural areas	yes	KEAH0161	2018-05-12	11:00AM	11:20AM	Laikipia	0.47	37.01	male	27	Laikipia			>10 years	5	2	3	2	yes	uncovered well/pond/river	no	N/A	yes	no	yes, with covers		primary school	none	rancher/farmer animal production business		rancher/farmer animal production business	Animal Production	worker	Laikipia
Kenya	Pastoralist-1	Concurrent Site 1	Laikipia North	Laikipia	0.47	37.01	0.47	37.01	2018-05-12		2	animal production;dwellings and temporary settlements;natural areas		animal production;dwellings and temporary settlements;natural areas	yes	KEAH0162	2018-05-12	11:20AM	11:40AM	Laikipia	0.47	37.01	male	35	Laikipia			>10 years	6	1	2	2	yes	other-borehole, dam	no	N/A	yes	yes	yes, with covers		none	none	rancher/farmer animal production business		rancher/farmer animal production business	Animal Production	live and work at home independently	Laikipia
Kenya	Pastoralist-1	Concurrent Site 1	Laikipia North	Laikipia	0.47	37.01	0.47	37.01	2018-05-12		2	animal production;dwellings and temporary settlements;natural areas		animal production;dwellings and temporary settlements;natural areas	yes	KEAH0163	2018-05-12	11:30AM	11:50AM	Laikipia	0.47	37.01	male	24	Laikipia			>10 years	3	1	1	3	yes	uncovered well/pond/river	no	N/A	yes	yes	yes, without covers		secondary school	secondary school	rancher/farmer animal production business; other-sells jewellery	non-animal business	rancher/farmer animal production business	Animal Production	live and work at home independently	Laikipia
Kenya	Pastoralist-1	Concurrent Site 1	Laikipia North	Laikipia	0.47	37.01	0.47	37.01	2018-05-12		2	animal production;dwellings and temporary settlements;natural areas		animal production;dwellings and temporary settlements;natural areas	yes	KEAH0164	2018-05-12	11:10AM	11:30AM	Laikipia	0.47	37.01	male	18	Laikipia			>10 years	4	2	2	2	yes	other-dam	no	N/A	yes	yes	yes, with covers		secondary school	none	rancher/farmer animal production business		rancher/farmer animal production business	Animal Production	live and work at home independently	Laikipia
Kenya	Pastoralist-1	Concurrent Site 1	Laikipia North	Laikipia	0.47	37.01	0.47	37.01	2018-05-12		2	animal production;dwellings and temporary settlements;natural areas		animal production;dwellings and temporary settlements;natural areas	yes	KEAH0165	2018-05-12	11:05AM	11:25AM	Laikipia	0.47	37.01	male	50	Laikipia			>10 years	11	1	6	3	yes	uncovered well/pond/river	no	N/A	yes	no	yes, with covers		none	none	rancher/farmer animal production business		rancher/farmer animal production business	Animal Production	live and work at home independently	Laikipia
Kenya	Pastoralist-1	Concurrent Site 1	Laikipia North	Laikipia	0.47	37.01	0.47	37.01	2018-05-12		2	animal production;dwellings and temporary settlements;natural areas		animal production;dwellings and temporary settlements;natural areas	yes	KEAH0166	2018-05-12	12:39PM	12:54PM	Laikipia	0.47	37.01	male	49	Laikipia			>10 years	5	2	2	2	yes	other-dam	no	N/A	yes	yes	yes, with covers		none	none	rancher/farmer animal production business		rancher/farmer animal production business	Animal Production	live and work at home independently	Laikipia
Kenya	Pastoralist-1	Concurrent Site 1	Laikipia North	Laikipia	0.47	37.01	0.47	37.01	2018-05-12		2	animal production;dwellings and temporary settlements;natural areas		animal production;dwellings and temporary settlements;natural areas	yes	KEAH0167	2018-05-12	12:22PM	12:34PM	Laikipia	0.47	37.01	female	21	Laikipia			>5 - 10 years	4	3	1	3	yes	other-dam	no	N/A	yes	yes	yes, with covers		secondary school	none	rancher/farmer animal production business		rancher/farmer animal production business	Animal Production	live and work at home independently	Laikipia
Kenya	Pastoralist-1	Concurrent Site 1	Laikipia North	Laikipia	0.47	37.01	0.47	37.01	2018-05-12		2	animal production;dwellings and temporary settlements;natural areas		animal production;dwellings and temporary settlements;natural areas	yes	KEAH0168	2018-05-12	12:24PM	12:44PM	Laikipia	0.47	37.01	female	30	Laikipia			>10 years	8	0	3	1	no	other-River	no	N/A	yes	no	yes, without covers		none	none	rancher/farmer animal production business		rancher/farmer animal production business	Animal Production	live and work at home independently	Laikipia
Kenya	Pastoralist-1	Concurrent Site 1	Laikipia North	Laikipia	0.47	37.01	0.47	37.01	2018-05-12		2	animal production;dwellings and temporary settlements;natural areas		animal production;dwellings and temporary settlements;natural areas	yes	KEAH0169	2018-05-12	11:00AM	11:20AM	Laikipia	0.47	37.01	male	51	Laikipia			>10 years	5	0	2	1	yes	uncovered well/pond/river	no	N/A	yes	no	yes, with covers		none	none	other-keeping livestock	livestock/domestic animal/product trade	other-keeping livestock	none	live and work at home independently	Laikipia
Kenya	Pastoralist-1	Concurrent Site 1	Laikipia North	Laikipia	0.47	37.01	0.47	37.01	2018-05-12		2	animal production;dwellings and temporary settlements;natural areas		animal production;dwellings and temporary settlements;natural areas	yes	KEAH0170	2018-05-12	12:32PM	12:52PM	Laikipia	0.47	37.01	female	24	Laikipia			>1 - 5 years	6	1	3	3	yes	uncovered well/pond/river; water truck/rainwater harvest	yes	boil	yes	yes	yes, with covers		college/university/professional	none	other-teacher		other-teacher	none	professional	Laikipia
Kenya	Pastoralist-1	Concurrent Site 1	Laikipia North	Laikipia	0.47	37.01	0.47	37.01	2018-05-12		2	animal production;dwellings and temporary settlements;natural areas		animal production;dwellings and temporary settlements;natural areas	yes	KEAH0171	2018-05-12	12:31PM	12:51PM	Laikipia	0.47	37.01	female	25	Laikipia			>1 - 5 years	7	1	3	3	yes	uncovered well/pond/river; water truck/rainwater harvest	yes	boil	yes	yes	yes, with covers		secondary school	none	other-salonist		other-salonist	none	worker	Laikipia
Kenya	Pastoralist-1	Concurrent Site 1	Laikipia North	Laikipia	0.47	37.01	0.47	37.01	2018-05-12		2	animal production;dwellings and temporary settlements;natural areas		animal production;dwellings and temporary settlements;natural areas	yes	KEAH0172	2018-05-12	11:00AM	11:20AM	Laikipia	0.47	37.01	female	54	Laikipia			>10 years	4	1	2	1	yes	uncovered well/pond/river	no	N/A	yes	no	no		none	none	other-herding	livestock/domestic animal/product trade	other-herding	none	live and work at home independently	Laikipia
Kenya	Pastoralist-1	Concurrent Site 1	Laikipia North	Laikipia	0.47	37.01	0.47	37.01	2018-05-12		2	animal production;dwellings and temporary settlements;natural areas		animal production;dwellings and temporary settlements;natural areas	yes	KEAH0173	2018-05-12	12:15PM	12:40PM	Laikipia	0.47	37.01	female	30	Laikipia			>5 - 10 years	7	1	2	3	yes	uncovered well/pond/river	no	N/A	yes	yes	yes, with covers		none	none	rancher/farmer animal production business		rancher/farmer animal production business	Animal Production	live and work at home independently	Laikipia
Kenya	Pastoralist-1	Concurrent Site 1	Laikipia North	Laikipia	0.47	37.01	0.47	37.01	2018-05-12		2	animal production;dwellings and temporary settlements;natural areas		animal production;dwellings and temporary settlements;natural areas	yes	KEAH0174	2018-05-12	12:50PM	1:10PM	Laikipia	0.47	37.01	female	90	Laikipia			>10 years	10	0	5	1	no	other-River	yes	boil	yes	yes	yes, with covers		none	none	rancher/farmer animal production business		rancher/farmer animal production business	Animal Production	live and work at home independently	Laikipia
Kenya	Pastoralist-1	Concurrent Site 1	Laikipia North	Laikipia	0.47	37.01	0.47	37.01	2018-05-12		2	animal production;dwellings and temporary settlements;natural areas		animal production;dwellings and temporary settlements;natural areas	yes	KEAH0175	2018-05-12	10:11AM	10:31AM	Laikipia	0.47	37.01	female	65	Laikipia			>10 years	9	2	7	2	yes	other-dam	no	N/A	yes	no	yes, with covers		none	none	rancher/farmer animal production business		rancher/farmer animal production business	Animal Production	live and work at home independently	Laikipia
Kenya	Pastoralist-1	Concurrent Site 1	Laikipia North	Laikipia	0.47	37.01	0.47	37.01	2018-05-12		2	animal production;dwellings and temporary settlements;natural areas		animal production;dwellings and temporary settlements;natural areas	yes	KEAH0176	2018-05-12	1:13PM	1:33PM	Laikipia	0.47	37.01	female	47	Laikipia			>10 years	7	1	4	2	yes	uncovered well/pond/river	yes	boil	yes	yes	yes, with covers		none	none	rancher/farmer animal production business		rancher/farmer animal production business	Animal Production	live and work at home independently	Laikipia
Kenya	Pastoralist-1	Concurrent Site 1	Laikipia North	Laikipia	0.47	37.01	0.47	37.01	2018-05-12		2	animal production;dwellings and temporary settlements;natural areas		animal production;dwellings and temporary settlements;natural areas	yes	KEAH0177	2018-05-12	12:00AM	12:20PM	Laikipia	0.47	37.01	female	22	Laikipia			>10 years	3	1	1	2	yes	uncovered well/pond/river	no	N/A	yes	no	yes, with covers		secondary school	primary school	migrant laborer		migrant laborer	none	live and work at home independently	Laikipia
Kenya	Pastoralist-1	Concurrent Site 1	Laikipia North	Laikipia	0.47	37.01	0.47	37.01	2018-05-12		2	animal production;dwellings and temporary settlements;natural areas		animal production;dwellings and temporary settlements;natural areas	yes	KEAH0178	2018-05-12	1:36PM	1:56PM	Laikipia	0.47	37.01	female	35	Laikipia			>10 years	8	3	3	2	yes	uncovered well/pond/river	yes	boil	yes	yes	yes, with covers		none	none	rancher/farmer animal production business		rancher/farmer animal production business	Animal Production	live and work at home independently	Laikipia
Kenya	Pastoralist-1	Concurrent Site 1	Laikipia North	Laikipia	0.47	37.01	0.47	37.01	2018-05-12		2	animal production;dwellings and temporary settlements;natural areas		animal production;dwellings and temporary settlements;natural areas	yes	KEAH0179	2018-05-12	11:50AM	12:10PM	Laikipia	0.47	37.01	female	70	Laikipia			>10 years	15	6	3	6	yes	uncovered well/pond/river	no	N/A	no	yes	yes, with covers		none	none	other-Sell jewellery	non-animal business	other-Sell jewellery	none	live and work at home independently	Laikipia
Kenya	Pastoralist-1	Concurrent Site 1	Laikipia North	Laikipia	0.47	37.01	0.47	37.01	2018-05-12		2	animal production;dwellings and temporary settlements;natural areas		animal production;dwellings and temporary settlements;natural areas	yes	KEAH0180	2018-05-12	11:00AM	11:20AM	Laikipia	0.47	37.01	female	63	Laikipia			>10 years	24	6	4	5	yes	uncovered well/pond/river	no	N/A	yes	yes	yes, with covers		none	none	rancher/farmer animal production business; other-sell jewellery	non-animal business	rancher/farmer animal production business	Animal Production	live and work at home independently	Laikipia
Kenya	Pastoralist-1	Concurrent Site 1	Laikipia North	Laikipia	0.47	37.01	0.47	37.01	2018-05-12		2	animal production;dwellings and temporary settlements;natural areas		animal production;dwellings and temporary settlements;natural areas	yes	KEAH0181	2018-05-12	1:52PM	2:05PM	Laikipia	0.47	37.01	female	59	Laikipia			>10 years	8	1	3	2	yes	other-dam	no	N/A	yes	no	yes, with covers		none	none	rancher/farmer animal production business		rancher/farmer animal production business	Animal Production	live and work at home independently	Laikipia
Kenya	Pastoralist-1	Concurrent Site 1	Laikipia North	Laikipia	0.47	37.01	0.47	37.01	2018-05-12		2	animal production;dwellings and temporary settlements;natural areas		animal production;dwellings and temporary settlements;natural areas	yes	KEAH0182	2018-05-12	1:41PM	2:01PM	Laikipia	0.47	37.01	female	68	Laikipia			>10 years	1	0	1	2	yes	uncovered well/pond/river	no	N/A	yes	no	yes, with covers		none	none	rancher/farmer animal production business		rancher/farmer animal production business	Animal Production	live and work at home independently	Laikipia
Kenya	Pastoralist-1	Concurrent Site 1	Laikipia North	Laikipia	0.47	37.01	0.47	37.01	2018-05-12		2	animal production;dwellings and temporary settlements;natural areas		animal production;dwellings and temporary settlements;natural areas	yes	KEAH0183	2018-05-12	1:50PM	2:05PM	Laikipia	0.47	37.01	other	70	Laikipia			>10 years	2	0	2	0	yes	uncovered well/pond/river	no	N/A	yes	no	yes, with covers		none	none	rancher/farmer animal production business		rancher/farmer animal production business	Animal Production	live and work at home independently	Laikipia
Kenya	Pastoralist-1	Concurrent Site 1	Laikipia North	Laikipia	0.47	37.01	0.47	37.01	2018-05-12		2	animal production;dwellings and temporary settlements;natural areas		animal production;dwellings and temporary settlements;natural areas	yes	KEAH0184	2018-05-12	2:00PM	2:20PM	Laikipia	0.47	37.01	female	64	Laikipia			>10 years	8	2	5	2	yes	uncovered well/pond/river	no	N/A	yes	no	yes, with covers		none	none	rancher/farmer animal production business		rancher/farmer animal production business	Animal Production	live and work at home independently	Laikipia
Kenya	Pastoralist-1	Concurrent Site 1	Laikipia North	Laikipia	0.47	37.01	0.47	37.01	2018-05-12		2	animal production;dwellings and temporary settlements;natural areas		animal production;dwellings and temporary settlements;natural areas	yes	KEAH0185	2018-05-12	2:03PM	2:23PM	Laikipia	0.47	37.01	female	28	Laikipia			>10 years	4	1	1	2	yes	uncovered well/pond/river	no	N/A	yes	yes	yes, with covers		none	none	rancher/farmer animal production business		rancher/farmer animal production business	Animal Production	live and work at home independently	Laikipia
Kenya	Pastoralist-1	Concurrent Site 1	Laikipia North	Laikipia	0.47	37.01	0.47	37.01	2018-05-12		2	animal production;dwellings and temporary settlements;natural areas		animal production;dwellings and temporary settlements;natural areas	yes	KEAH0186	2018-05-12	11:30AM	11:50AM	Laikipia	0.47	37.01	male	22	Laikipia			>10 years	3	1	1	1	yes	uncovered well/pond/river	no	N/A	yes	yes	yes, with covers		none	none	migrant laborer		migrant laborer	none	live and work at home independently	Laikipia
Kenya	Pastoralist-1	Concurrent Site 1	Laikipia North	Laikipia	0.47	37.01	0.47	37.01	2018-05-12		2	animal production;dwellings and temporary settlements;natural areas		animal production;dwellings and temporary settlements;natural areas	yes	KEAH0187	2018-05-12	2:04PM	2:24PM	Laikipia	0.47	37.01	female	27	Laikipia			>10 years	4	2	2	2	yes	uncovered well/pond/river	no	N/A	yes	yes	yes, with covers		none	none	rancher/farmer animal production business		rancher/farmer animal production business	Animal Production	other-housewife	Laikipia
Kenya	Pastoralist-1	Concurrent Site 1	Laikipia North	Laikipia	0.47	37.01	0.47	37.01	2018-05-12		2	animal production;dwellings and temporary settlements;natural areas		animal production;dwellings and temporary settlements;natural areas	yes	KEAH0188	2018-05-12	2:24PM	2:41PM	Laikipia	0.47	37.01	male	67	Laikipia			>10 years	4	1	1	2	yes	other-dam	no	N/A	yes	yes	yes, with covers		none	none	rancher/farmer animal production business		rancher/farmer animal production business	Animal Production	live and work at home independently	Laikipia
Kenya	Pastoralist-1	Concurrent Site 1	Laikipia North	Laikipia	0.47	37.01	0.47	37.01	2018-05-12		2	animal production;dwellings and temporary settlements;natural areas		animal production;dwellings and temporary settlements;natural areas	yes	KEAH0189	2018-05-12	2:44PM	3:04PM	Laikipia	0.47	37.01	female	60	Laikipia			>10 years	10	4	4	2	yes	uncovered well/pond/river; water truck/rainwater harvest	no	N/A	yes	no	yes, with covers		none	none	other-housewife	homemaker	other-housewife	none	live and work at home independently	Laikipia
Kenya	Pastoralist-1	Concurrent Site 1	Laikipia North	Laikipia	0.47	37.01	0.47	37.01	2018-05-12		2	animal production;dwellings and temporary settlements;natural areas		animal production;dwellings and temporary settlements;natural areas	yes	KEAH0190	2018-05-12	2:10PM	2:30PM	Laikipia	0.47	37.01	female	28	Laikipia			>10 years	6	1	2	2	yes	uncovered well/pond/river	yes	boil	yes	no	yes, with covers		none	none	rancher/farmer animal production business		rancher/farmer animal production business	Animal Production	live and work at home independently	Laikipia
Kenya	Pastoralist-1	Concurrent Site 1	Laikipia North	Laikipia	0.47	37.01	0.47	37.01	2018-05-12		2	animal production;dwellings and temporary settlements;natural areas		animal production;dwellings and temporary settlements;natural areas	yes	KEAH0191	2018-05-12	11:59AM	12:19PM	Laikipia	0.47	37.01	male	40	Laikipia			>10 years	7	1	5	1	yes	uncovered well/pond/river	no	N/A	yes	no	yes, with covers		none	none	migrant laborer		migrant laborer	none	live and work at home independently	Laikipia
Kenya	Pastoralist-1	Concurrent Site 1	Laikipia North	Laikipia	0.47	37.01	0.47	37.01	2018-05-12		2	animal production;dwellings and temporary settlements;natural areas		animal production;dwellings and temporary settlements;natural areas	yes	KEAH0192	2018-05-12	2:48PM	3:08PM	Laikipia	0.47	37.01	female	41	Laikipia			>10 years	5	1	4	4	yes	uncovered well/pond/river; other-dam	no	N/A	yes	no	yes, with covers		none	none	rancher/farmer animal production business		rancher/farmer animal production business	Animal Production	live and work at home independently	Laikipia
Kenya	Pastoralist-1	Concurrent Site 1	Laikipia North	Laikipia	0.47	37.01	0.47	37.01	2018-05-12		2	animal production;dwellings and temporary settlements;natural areas		animal production;dwellings and temporary settlements;natural areas	yes	KEAH0193	2018-05-12	2:25PM	2:45PM	Laikipia	0.47	37.01	female	18	Laikipia			>10 years	15	4	10	1	yes	other-River	yes	boil	yes	no	yes, with covers		none	none	rancher/farmer animal production business		rancher/farmer animal production business	Animal Production	live and work at home independently	Laikipia
Kenya	Pastoralist-1	Concurrent Site 1	Laikipia North	Laikipia	0.47	37.01	0.47	37.01	2018-05-12		2	animal production;dwellings and temporary settlements;natural areas		animal production;dwellings and temporary settlements;natural areas	yes	KEAH0194	2018-05-12	2:45PM	3:15PM	Laikipia	0.47	37.01	male	38	Laikipia			>10 years	4	0	2	2	yes	uncovered well/pond/river	no	N/A	yes	no	yes, with covers		none	none	construction		construction	none	live and work at home independently	Laikipia
Kenya	Pastoralist-1	Concurrent Site 1	Laikipia North	Laikipia	0.47	37.01	0.47	37.01	2018-05-12		2	animal production;dwellings and temporary settlements;natural areas		animal production;dwellings and temporary settlements;natural areas	yes	KEAH0195	2018-05-12	3:00PM	3:20PM	Laikipia	0.47	37.01	female	20	Laikipia			>10 years	4	1	1	1	yes	uncovered well/pond/river	yes	boil	yes	no	yes, with covers		primary school	none	other-househelp		other-househelp	none	live and work at home independently	Laikipia
Kenya	Pastoralist-1	Concurrent Site 1	Laikipia North	Laikipia	0.47	37.01	0.47	37.01	2018-05-12		2	animal production;dwellings and temporary settlements;natural areas		animal production;dwellings and temporary settlements;natural areas	yes	KEAH0196	2018-05-12	2:53PM	3:13PM	Laikipia	0.47	37.01	female	20	Laikipia			>10 years	2	1	0	3	yes	other-dam; uncovered well/pond/river	yes	boil	yes	yes	yes, with covers		secondary school	none	rancher/farmer animal production business		rancher/farmer animal production business	Animal Production	live and work at home independently	Laikipia
Kenya	Pastoralist-1	Concurrent Site 1	Laikipia North	Laikipia	0.47	37.01	0.47	37.01	2018-05-12		2	animal production;dwellings and temporary settlements;natural areas		animal production;dwellings and temporary settlements;natural areas	yes	KEAH0197	2018-05-12	3:10PM	3:30PM	Laikipia	0.47	37.01	female	22	Laikipia			>10 years	8	3	3	2	yes	uncovered well/pond/river	yes	boil	yes	yes	yes, with covers		none	primary school	other-housewife	homemaker	other-housewife	none	live and work at home independently	Laikipia
Kenya	Pastoralist-1	Concurrent Site 1	Laikipia North	Laikipia	0.47	37.01	0.47	37.01	2018-05-12		2	animal production;dwellings and temporary settlements;natural areas		animal production;dwellings and temporary settlements;natural areas	yes	KEAH0198	2018-05-12	3:00PM	3:20PM	Laikipia	0.47	37.01	female	28	Laikipia			>10 years	4	1	2	2	yes	uncovered well/pond/river	no	N/A	yes	no	yes, with covers		none	none	migrant laborer		migrant laborer	none	live and work at home independently	Laikipia
Kenya	Pastoralist-1	Concurrent Site 1	Laikipia North	Laikipia	0.47	37.01	0.47	37.01	2018-05-12		2	animal production;dwellings and temporary settlements;natural areas		animal production;dwellings and temporary settlements;natural areas	yes	KEAH0199	2018-05-12	3:21PM	3:41PM	Laikipia	0.47	37.01	female	64	Laikipia			>10 years	5	0	3	2	yes	uncovered well/pond/river; other-dam	no	N/A	yes	no	yes, with covers		none	none	rancher/farmer animal production business		rancher/farmer animal production business	Animal Production	live and work at home independently	Laikipia
Kenya	Pastoralist-1	Concurrent Site 1	Laikipia North	Laikipia	0.47	37.01	0.47	37.01	2018-05-12		2	animal production;dwellings and temporary settlements;natural areas		animal production;dwellings and temporary settlements;natural areas	yes	KEAH0200	2018-05-12	2:50PM	3:10PM	Laikipia	0.47	37.01	female	22	Laikipia			>10 years	3	1	1	2	yes	uncovered well/pond/river; other-dam	yes	boil	yes	no	yes, with covers		none	none	rancher/farmer animal production business		rancher/farmer animal production business	Animal Production	live and work at home independently	Laikipia
Kenya	Pastoralist-1	Concurrent Site 1	Laikipia North	Laikipia	0.47	37.01	0.47	37.01	2018-05-12		2	animal production;dwellings and temporary settlements;natural areas		animal production;dwellings and temporary settlements;natural areas	yes	KEAH0201	2018-05-12	12:00AM	12:20PM	Laikipia	0.47	37.01	female	19	Laikipia			>10 years	15	2	4	3	yes	other-River	yes	boil	yes	yes	yes, with covers		primary school	none	rancher/farmer animal production business		rancher/farmer animal production business	Animal Production	live and work at home independently	Laikipia
Kenya	Pastoralist-1	Concurrent Site 1	Laikipia North	Laikipia	0.47	37.01	0.47	37.01	2018-05-12		2	animal production;dwellings and temporary settlements;natural areas		animal production;dwellings and temporary settlements;natural areas	yes	KEAH0202	2018-05-12	3:20PM	3:40PM	Laikipia	0.47	37.01	female	29	Laikipia			>10 years	7	2	2	2	yes	uncovered well/pond/river	yes	boil	yes	no	yes, with covers		none	none	other-business		other-business	none	live and work at home independently	Laikipia
Kenya	Pastoralist-1	Concurrent Site 1	Laikipia North	Laikipia	0.47	37.01	0.47	37.01	2018-05-12		2	animal production;dwellings and temporary settlements;natural areas		animal production;dwellings and temporary settlements;natural areas	yes	KEAH0203	2018-05-12	2:45PM	2:59PM	Laikipia	0.47	37.01	female	24	Laikipia			>10 years	5	1	3	1	yes	uncovered well/pond/river	no	N/A	yes	yes	yes, with covers		none	none	migrant laborer		migrant laborer	none	live and work at home independently	Laikipia
Kenya	Pastoralist-1	Concurrent Site 1	Laikipia North	Laikipia	0.47	37.01	0.47	37.01	2018-05-12		2	animal production;dwellings and temporary settlements;natural areas		animal production;dwellings and temporary settlements;natural areas	yes	KEAH0204	2018-05-12	12:00AM	12:20PM	Laikipia	0.47	37.01	female	18	Laikipia			>10 years	5	0	2	3	yes	uncovered well/pond/river	yes	boil	yes	yes	yes, with covers		primary school	none	rancher/farmer animal production business		rancher/farmer animal production business	Animal Production	live and work at home independently	Laikipia
Kenya	Pastoralist-1	Concurrent Site 1	Laikipia North	Laikipia	0.47	37.01	0.47	37.01	2018-05-12		2	animal production;dwellings and temporary settlements;natural areas		animal production;dwellings and temporary settlements;natural areas	yes	KEAH0205	2018-05-12	2:20PM	2:40PM	Laikipia	0.47	37.01	female	25	Laikipia			>5 - 10 years	6	1	4	3	yes	uncovered well/pond/river	no	N/A	yes	yes	yes, with covers		primary school	none	rancher/farmer animal production business		rancher/farmer animal production business	Animal Production	live and work at home independently	Laikipia
Kenya	Pastoralist-1	Concurrent Site 1	Laikipia North	Laikipia	0.47	37.01	0.47	37.01	2018-05-12		2	animal production;dwellings and temporary settlements;natural areas		animal production;dwellings and temporary settlements;natural areas	yes	KEAH0206	2018-05-12	3:39PM	3:59PM	Laikipia	0.47	37.01	male	32	Laikipia			>5 - 10 years	6	3	1	2	yes	uncovered well/pond/river	no	N/A	yes	yes	yes, with covers		secondary school	none	rancher/farmer animal production business		rancher/farmer animal production business	Animal Production	live and work at home independently	Laikipia
Kenya	Pastoralist-1	Concurrent Site 1	Laikipia North	Laikipia	0.47	37.01	0.47	37.01	2018-05-12		2	animal production;dwellings and temporary settlements;natural areas		animal production;dwellings and temporary settlements;natural areas	yes	KEAH0207	2018-05-12	3:40PM	4:00PM	Laikipia	0.47	37.01	male	39	Laikipia			>5 - 10 years	3	2	2	3	yes	uncovered well/pond/river	no	N/A	yes	yes	yes, with covers		college/university/professional	college/university/professional	other-teacher		other-teacher	none	professional	Laikipia
Kenya	Pastoralist-1	Concurrent Site 1	Laikipia North	Laikipia	0.47	37.01	0.47	37.01	2018-05-12		2	animal production;dwellings and temporary settlements;natural areas		animal production;dwellings and temporary settlements;natural areas	yes	KEAH0208	2018-05-12	3:00PM	3:20PM	Laikipia	0.47	37.01	female	28	Laikipia			>10 years	5	3	4	4	yes	uncovered well/pond/river	no	N/A	yes	no	yes, with covers		none	none	rancher/farmer animal production business		rancher/farmer animal production business	Animal Production	live and work at home independently	Laikipia
Kenya	Pastoralist-1	Concurrent Site 1	Laikipia North	Laikipia	0.47	37.01	0.47	37.01	2018-05-12		2	animal production;dwellings and temporary settlements;natural areas		animal production;dwellings and temporary settlements;natural areas	yes	KEAH0209	2018-05-12	4:00PM	4:20PM	Laikipia	0.47	37.01	male	40	Laikipia			>10 years	9	2	4	1	yes	uncovered well/pond/river	no	N/A	yes	yes	yes, with covers		none	none	migrant laborer		migrant laborer	none	live and work at home independently	Laikipia
Kenya	Pastoralist-1	Concurrent Site 1	Laikipia North	Laikipia	0.47	37.01	0.47	37.01	2018-05-12		2	animal production;dwellings and temporary settlements;natural areas		animal production;dwellings and temporary settlements;natural areas	yes	KEAH0210	2018-05-12	3:59PM	4:14PM	Laikipia	0.47	37.01	female	19	Laikipia			>10 years	14	5	9	2	yes	uncovered well/pond/river	no	N/A	yes	yes	yes, with covers		primary school	none	rancher/farmer animal production business		rancher/farmer animal production business	Animal Production	live and work at home independently	Laikipia
Kenya	Pastoralist-1	Concurrent Site 1	Laikipia North	Laikipia	0.47	37.01	0.47	37.01	2018-05-12		2	animal production;dwellings and temporary settlements;natural areas		animal production;dwellings and temporary settlements;natural areas	yes	KEAH0211	2018-05-12	4:20PM	4:40PM	Laikipia	0.47	37.01	female	41	Laikipia			>10 years	8	3	3	1	yes	uncovered well/pond/river	yes	boil	yes	yes	yes, with covers		none	none	rancher/farmer animal production business		rancher/farmer animal production business	Animal Production	live and work at home independently	Laikipia
Kenya	Pastoralist-1	Concurrent Site 1	Laikipia North	Laikipia	0.47	37.01	0.47	37.01	2018-05-12		2	animal production;dwellings and temporary settlements;natural areas		animal production;dwellings and temporary settlements;natural areas	yes	KEAH0212	2018-05-12	10:30AM	10:50AM	Laikipia	0.47	37.01	male	65	Laikipia			>10 years	8	2	4	1	yes	uncovered well/pond/river	no	N/A	yes	no	yes, with covers		none	none	migrant laborer		migrant laborer	none	live and work at home independently	Laikipia
Kenya	Pastoralist-1	Concurrent Site 1	Laikipia North	Laikipia	0.47	37.01	0.47	37.01	2018-05-12		2	animal production;dwellings and temporary settlements;natural areas		animal production;dwellings and temporary settlements;natural areas	yes	KEAH0213	2018-05-12	4:15PM	4:35PM	Laikipia	0.47	37.01	male	21	Laikipia			>10 years	3	1	0	2	yes	uncovered well/pond/river; other-dam	yes	boil	yes	no	yes, with covers		primary school	none	rancher/farmer animal production business		rancher/farmer animal production business	Animal Production	live and work at home independently	Laikipia
Kenya	Pastoralist-1	Concurrent Site 1	Laikipia North	Laikipia	0.47	37.01	0.47	37.01	2018-05-12		2	animal production;dwellings and temporary settlements;natural areas		animal production;dwellings and temporary settlements;natural areas	yes	KEAH0214	2018-05-12	4:10PM	4:50PM	Laikipia	0.47	37.01	female	30	Laikipia			>10 years	8	2	6	2	yes	uncovered well/pond/river	no	N/A	yes	no	yes, with covers		none	none	rancher/farmer animal production business		rancher/farmer animal production business	Animal Production	live and work at home independently	Laikipia
Kenya	Pastoralist-1	Concurrent Site 1	Laikipia North	Laikipia	0.47	37.01	0.47	37.01	2018-05-12		2	animal production;dwellings and temporary settlements;natural areas		animal production;dwellings and temporary settlements;natural areas	yes	KEAH0215	2018-05-12	4:21PM	4:41PM	Laikipia	0.47	37.01	male	40	Laikipia			>10 years	0	N/A	N/A	2	yes	piped in water/water taps	yes	boil; filter; add chlorine or bleach	no	yes	yes, with covers		none	none	rancher/farmer animal production business		rancher/farmer animal production business	Animal Production	worker	Laikipia
Kenya	Pastoralist-1	Concurrent Site 1	Laikipia North	Laikipia	0.47	37.01	0.47	37.01	2018-05-12		2	animal production;dwellings and temporary settlements;natural areas		animal production;dwellings and temporary settlements;natural areas	yes	KEAH0216	2018-05-12	4:15PM	4:45PM	Laikipia	0.47	37.01	female	60	Laikipia			>10 years	6	3	3	2	yes	uncovered well/pond/river	yes	boil	yes	no	yes, with covers		none	none	rancher/farmer animal production business		rancher/farmer animal production business	Animal Production	live and work at home independently	Laikipia
Kenya	Pastoralist-1	Concurrent Site 1	Laikipia North	Laikipia	0.47	37.01	0.47	37.01	2018-05-12		2	animal production;dwellings and temporary settlements;natural areas		animal production;dwellings and temporary settlements;natural areas	yes	KEAH0217	2018-05-12	5:00PM	5:20PM	Laikipia	0.47	37.01	male	40	Laikipia			>10 years	10	2	2	2	yes	uncovered well/pond/river	no	N/A	yes	yes	yes, with covers		none	none	rancher/farmer animal production business		rancher/farmer animal production business	Animal Production	live and work at home independently	Laikipia
Kenya	Pastoralist-1	Concurrent Site 1	Laikipia North	Laikipia	0.47	37.01	0.47	37.01	2018-05-12		2	animal production;dwellings and temporary settlements;natural areas		animal production;dwellings and temporary settlements;natural areas	yes	KEAH0218	2018-05-19	12:00AM	12:20PM	Laikipia	0.47	37.01	male	50	Laikipia			>10 years	7	3	2	1	yes	uncovered well/pond/river	no	N/A	yes	no	yes, with covers		none	none	migrant laborer		migrant laborer	none	live and work at home independently	Laikipia
Kenya	Pastoralist-1	Concurrent Site 1	Laikipia North	Laikipia	0.47	37.01	0.47	37.01	2018-05-12		2	animal production;dwellings and temporary settlements;natural areas		animal production;dwellings and temporary settlements;natural areas	yes	KEAH0219	2018-05-19	1:07PM	1:37PM	Laikipia	0.47	37.01	male	78	Laikipia			>10 years	5	0	2	2	yes	uncovered well/pond/river; other-dam	no	N/A	yes	no	yes, with covers		none	none	rancher/farmer animal production business		rancher/farmer animal production business	Animal Production	live and work at home independently	Laikipia
Kenya	Pastoralist-1	Concurrent Site 1	Laikipia North	Laikipia	0.47	37.01	0.47	37.01	2018-05-12		2	animal production;dwellings and temporary settlements;natural areas		animal production;dwellings and temporary settlements;natural areas	yes	KEAH0220	2018-05-19	1:18PM	1:38PM	Laikipia	0.47	37.01	female	45	Laikipia			>10 years	5	2	3	2	yes	uncovered well/pond/river	no	N/A	yes	no	yes, with covers		none	none	rancher/farmer animal production business		rancher/farmer animal production business	Animal Production	live and work at home independently	Laikipia
Kenya	Pastoralist-1	Concurrent Site 1	Laikipia North	Laikipia	0.47	37.01	0.47	37.01	2018-05-12		2	animal production;dwellings and temporary settlements;natural areas		animal production;dwellings and temporary settlements;natural areas	yes	KEAH0221	2018-05-19	1:15PM	1:40PM	Laikipia	0.47	37.01	female	30	Laikipia			>10 years	6	2	3	4	yes	uncovered well/pond/river	no	N/A	yes	yes	yes, with covers		none	none	forager/gatherer/non-timber forest product collector		forager/gatherer/non-timber forest product collector	none	live and work at home independently	Laikipia
Kenya	Pastoralist-1	Concurrent Site 1	Laikipia North	Laikipia	0.47	37.01	0.47	37.01	2018-05-12		2	animal production;dwellings and temporary settlements;natural areas		animal production;dwellings and temporary settlements;natural areas	yes	KEAH0222	2018-05-19	1:42PM	2:03PM	Laikipia	0.47	37.01	male	63	Laikipia			>10 years	5	1	4	2	yes	uncovered well/pond/river	no	N/A	yes	yes	yes, without covers		none	none	rancher/farmer animal production business		rancher/farmer animal production business	Animal Production	worker	Laikipia
Kenya	Pastoralist-1	Concurrent Site 1	Laikipia North	Laikipia	0.47	37.01	0.47	37.01	2018-05-12		2	animal production;dwellings and temporary settlements;natural areas		animal production;dwellings and temporary settlements;natural areas	yes	KEAH0223	2018-05-19	2:15PM	2:40PM	Laikipia	0.47	37.01	female	54	Laikipia			>10 years	8	0	3	1	yes	uncovered well/pond/river	no	N/A	yes	no	yes, with covers		none	none	migrant laborer		migrant laborer	none	live and work at home independently	Laikipia
Kenya	Pastoralist-1	Concurrent Site 1	Laikipia North	Laikipia	0.47	37.01	0.47	37.01	2018-05-12		2	animal production;dwellings and temporary settlements;natural areas		animal production;dwellings and temporary settlements;natural areas	yes	KEAH0224	2018-05-19	2:12PM	2:32PM	Laikipia	0.47	37.01	male	24	Laikipia			>10 years	7	1	4	2	yes	uncovered well/pond/river	no	N/A	yes	yes	yes, with covers		college/university/professional	none	other-student	student	other-student	none	other-student	Laikipia
Kenya	Pastoralist-1	Concurrent Site 1	Laikipia North	Laikipia	0.47	37.01	0.47	37.01	2018-05-12		2	animal production;dwellings and temporary settlements;natural areas		animal production;dwellings and temporary settlements;natural areas	yes	KEAH0225	2018-05-19	2:04PM	2:24PM	Laikipia	0.47	37.01	male	24	Laikipia			>10 years	3	0	3	4	yes	uncovered well/pond/river; other-dam	yes	boil	yes	no	yes, with covers		none	none	rancher/farmer animal production business		rancher/farmer animal production business	Animal Production	live and work at home independently	Laikipia
Kenya	Pastoralist-1	Concurrent Site 1	Laikipia North	Laikipia	0.47	37.01	0.47	37.01	2018-05-12		2	animal production;dwellings and temporary settlements;natural areas		animal production;dwellings and temporary settlements;natural areas	yes	KEAH0226	2018-05-12	1:55PM	2:20PM	Laikipia	0.47	37.01	male	35	Laikipia			>10 years	5	1	3	1	yes	uncovered well/pond/river	no	N/A	yes	no	yes, with covers		none	none	rancher/farmer animal production business		rancher/farmer animal production business	Animal Production	live and work at home independently	Laikipia
Kenya	Pastoralist-1	Concurrent Site 1	Laikipia North	Laikipia	0.47	37.01	0.47	37.01	2018-05-12		2	animal production;dwellings and temporary settlements;natural areas		animal production;dwellings and temporary settlements;natural areas	yes	KEAH0227	2018-05-19	2:40PM	3:00PM	Laikipia	0.47	37.01	female	70	Laikipia			>10 years	4	2	1	1	yes	uncovered well/pond/river	no	N/A	yes	no	no		none	none	rancher/farmer animal production business		rancher/farmer animal production business	Animal Production	live and work at home independently	Laikipia
Kenya	Pastoralist-1	Concurrent Site 1	Laikipia North	Laikipia	0.47	37.01	0.47	37.01	2018-05-12		2	animal production;dwellings and temporary settlements;natural areas		animal production;dwellings and temporary settlements;natural areas	yes	KEAH0228	2018-05-19	1:10PM	1:30PM	Laikipia	0.47	37.01	female	28	Laikipia			>10 years	7	2	5	1	yes	uncovered well/pond/river	no	N/A	yes	no	yes, with covers		none	none	migrant laborer		migrant laborer	none	live and work at home independently	Laikipia
Kenya	Pastoralist-1	Concurrent Site 1	Laikipia North	Laikipia	0.47	37.01	0.47	37.01	2018-05-12		2	animal production;dwellings and temporary settlements;natural areas		animal production;dwellings and temporary settlements;natural areas	yes	KEAH0229	2018-05-19	2:25PM	2:45PM	Laikipia	0.47	37.01	female	15	Laikipia			>10 years	5	1	2	3	yes	uncovered well/pond/river; other-dam	no	N/A	yes	no	yes, with covers		secondary school	none	other-student	student	other-student	none	other-student	Laikipia
Kenya	Pastoralist-1	Concurrent Site 1	Laikipia North	Laikipia	0.47	37.01	0.47	37.01	2018-05-12		2	animal production;dwellings and temporary settlements;natural areas		animal production;dwellings and temporary settlements;natural areas	yes	KEAH0230	2018-05-19	3:25PM	3:40PM	Laikipia	0.47	37.01	male	35	Laikipia			>10 years	5	2	1	2	yes	uncovered well/pond/river; other-dam	no	N/A	yes	no	yes, with covers		none	none	rancher/farmer animal production business		rancher/farmer animal production business	Animal Production	live and work at home independently	Laikipia
Kenya	Pastoralist-1	Concurrent Site 1	Laikipia North	Laikipia	0.47	37.01	0.47	37.01	2018-05-12		2	animal production;dwellings and temporary settlements;natural areas		animal production;dwellings and temporary settlements;natural areas	yes	KEAH0231	2018-05-19	1:22PM	1:44PM	Laikipia	0.47	37.01	female	24	Laikipia			>10 years	7	2	3	2	yes	uncovered well/pond/river	no	N/A	yes	no	yes, with covers		primary school	none	migrant laborer		migrant laborer	none	live and work at home independently	Laikipia
Kenya	Pastoralist-1	Concurrent Site 1	Laikipia North	Laikipia	0.47	37.01	0.47	37.01	2018-05-12		2	animal production;dwellings and temporary settlements;natural areas		animal production;dwellings and temporary settlements;natural areas	yes	KEAH0232	2018-05-19	2:42PM	3:02PM	Laikipia	0.47	37.01	male	28	Laikipia			>10 years	4	2	2	2	yes	uncovered well/pond/river	no	N/A	yes	yes	yes, without covers		primary school	none	wild/exotic animal trade/market business		wild/exotic animal trade/market business	Market & Value Chain	live and work at home independently	Laikipia
Kenya	Pastoralist-1	Concurrent Site 1	Laikipia North	Laikipia	0.47	37.01	0.47	37.01	2018-05-12		2	animal production;dwellings and temporary settlements;natural areas		animal production;dwellings and temporary settlements;natural areas	yes	KEAH0233	2018-05-19	2:30PM	2:50PM	Laikipia	0.47	37.01	male	31	Laikipia			>10 years	5	2	2	3	yes	uncovered well/pond/river	no	N/A	yes	yes	yes, with covers		none	none	rancher/farmer animal production business		rancher/farmer animal production business	Animal Production	live and work at home independently	Laikipia
Kenya	Pastoralist-1	Concurrent Site 1	Laikipia North	Laikipia	0.47	37.01	0.47	37.01	2018-05-12		2	animal production;dwellings and temporary settlements;natural areas		animal production;dwellings and temporary settlements;natural areas	yes	KEAH0234	2018-05-19	2:43PM	2:59PM	Laikipia	0.47	37.01	male	26	Laikipia			>10 years	2	0	1	2	yes	uncovered well/pond/river; other-dam	no	N/A	yes	yes	yes, with covers		none	none	rancher/farmer animal production business		rancher/farmer animal production business	Animal Production	live and work at home independently	Laikipia
Kenya	Pastoralist-1	Concurrent Site 1	Laikipia North	Laikipia	0.47	37.01	0.47	37.01	2018-05-12		2	animal production;dwellings and temporary settlements;natural areas		animal production;dwellings and temporary settlements;natural areas	yes	KEAH0235	2018-05-19	3:00PM	3:20PM	Laikipia	0.47	37.01	male	31	Laikipia			>10 years	4	1	2	2	yes	uncovered well/pond/river	no	N/A	no	no	yes, without covers		none	none	rancher/farmer animal production business		rancher/farmer animal production business	Animal Production	live and work at home independently	Laikipia
Kenya	Pastoralist-1	Concurrent Site 1	Laikipia North	Laikipia	0.47	37.01	0.47	37.01	2018-05-12		2	animal production;dwellings and temporary settlements;natural areas		animal production;dwellings and temporary settlements;natural areas	yes	KEAH0236	2018-05-19	2:32PM	2:52PM	Laikipia	0.47	37.01	female	30	Laikipia			>10 years	6	0	3	1	yes	uncovered well/pond/river	no	N/A	no	no	no		none	none	migrant laborer		migrant laborer	none	live and work at home independently	Laikipia
Kenya	Pastoralist-1	Concurrent Site 1	Laikipia North	Laikipia	0.47	37.01	0.47	37.01	2018-05-12		2	animal production;dwellings and temporary settlements;natural areas		animal production;dwellings and temporary settlements;natural areas	yes	KEAH0237	2018-05-19	3:03PM	3:20PM	Laikipia	0.47	37.01	male	23	Laikipia			>10 years	5	0	3	2	yes	uncovered well/pond/river; other-dam	no	N/A	yes	yes	yes, with covers		secondary school	none	rancher/farmer animal production business		rancher/farmer animal production business	Animal Production	live and work at home independently	Laikipia
Kenya	Pastoralist-1	Concurrent Site 1	Laikipia North	Laikipia	0.47	37.01	0.47	37.01	2018-05-12		2	animal production;dwellings and temporary settlements;natural areas		animal production;dwellings and temporary settlements;natural areas	yes	KEAH0238	2018-05-19	3:30PM	3:50PM	Laikipia	0.47	37.01	female	28	Laikipia			>10 years	6	1	2	2	yes	uncovered well/pond/river	no	N/A	yes	no	yes, with covers		primary school	none	rancher/farmer animal production business		rancher/farmer animal production business	Animal Production	live and work at home independently	Laikipia
Kenya	Pastoralist-1	Concurrent Site 1	Laikipia North	Laikipia	0.47	37.01	0.47	37.01	2018-05-12		2	animal production;dwellings and temporary settlements;natural areas		animal production;dwellings and temporary settlements;natural areas	yes	KEAH0239	2018-05-19	2:02PM	2:20PM	Laikipia	0.47	37.01	female	15	Laikipia			>10 years	8	1	4	1	yes	uncovered well/pond/river	no	N/A	yes	no	yes, with covers		none	none	other-n\a		other-n\a	none	other-n\a	Laikipia
Kenya	Pastoralist-1	Concurrent Site 1	Laikipia North	Laikipia	0.47	37.01	0.47	37.01	2018-05-12		2	animal production;dwellings and temporary settlements;natural areas		animal production;dwellings and temporary settlements;natural areas	yes	KEAH0240	2018-05-19	1:10PM	1:30PM	Laikipia	0.47	37.01	male	50	Laikipia			>10 years	4	1	3	1	yes	uncovered well/pond/river	no	N/A	no	no	yes, with covers		none	none	migrant laborer		migrant laborer	none	live and work at home independently	Laikipia
Kenya	Pastoralist-1	Concurrent Site 1	Laikipia North	Laikipia	0.47	37.01	0.47	37.01	2018-05-12		2	animal production;dwellings and temporary settlements;natural areas		animal production;dwellings and temporary settlements;natural areas	yes	KEAH0241	2018-05-19	2:55PM	3:15PM	Laikipia	0.47	37.01	female	25	Laikipia			>10 years	4	2	2	1	yes	uncovered well/pond/river	no	N/A	yes	no	yes, with covers		primary school	none	migrant laborer		migrant laborer	none	live and work at home independently	Laikipia
Kenya	Pastoralist-1	Concurrent Site 1	Laikipia North	Laikipia	0.47	37.01	0.47	37.01	2018-05-12		2	animal production;dwellings and temporary settlements;natural areas		animal production;dwellings and temporary settlements;natural areas	yes	KEAH0242	2018-05-19	10:50AM	11:10AM	Laikipia	0.47	37.01	female	40	Laikipia			>10 years	8	0	4	2	yes	uncovered well/pond/river	no	N/A	yes	yes	yes, with covers		none	none	forager/gatherer/non-timber forest product collector		forager/gatherer/non-timber forest product collector	none	live and work at home independently	Laikipia
Kenya	Pastoralist-1	Concurrent Site 1	Laikipia North	Laikipia	0.47	37.01	0.47	37.01	2018-05-12		2	animal production;dwellings and temporary settlements;natural areas		animal production;dwellings and temporary settlements;natural areas	yes	KEAH0243	2018-05-19	4:22PM	4:42PM	Laikipia	0.47	37.01	female	40	Laikipia			>10 years	1	1	1	1	yes	uncovered well/pond/river	no	N/A	no	no	no		none	none	rancher/farmer animal production business		rancher/farmer animal production business	Animal Production	live and work at home independently	Laikipia
Kenya	Pastoralist-1	Concurrent Site 1	Laikipia North	Laikipia	0.47	37.01	0.47	37.01	2018-05-12		2	animal production;dwellings and temporary settlements;natural areas		animal production;dwellings and temporary settlements;natural areas	yes	KEAH0244	2018-05-19	2:20PM	2:40PM	Laikipia	0.47	37.01	male	18	Laikipia			>10 years	4	1	1	3	yes	uncovered well/pond/river; other-dam	no	N/A	yes	yes	yes, with covers		primary school	none	rancher/farmer animal production business		rancher/farmer animal production business	Animal Production	live and work at home independently	Laikipia
Kenya	Pastoralist-1	Concurrent Site 1	Laikipia North	Laikipia	0.47	37.01	0.47	37.01	2018-05-12		2	animal production;dwellings and temporary settlements;natural areas		animal production;dwellings and temporary settlements;natural areas	yes	KEAH0245	2018-05-19	3:50PM	4:10PM	Laikipia	0.47	37.01	male	20	Laikipia			>10 years	12	3	5	3	yes	uncovered well/pond/river	no	N/A	no	no	yes, without covers		none	none	migrant laborer; forager/gatherer/non-timber forest product collector		migrant laborer	none	live and work at home independently	Laikipia
Kenya	Pastoralist-1	Concurrent Site 1	Laikipia North	Laikipia	0.47	37.01	0.47	37.01	2018-05-12		2	animal production;dwellings and temporary settlements;natural areas		animal production;dwellings and temporary settlements;natural areas	yes	KEAH0246	2018-05-19	11:20AM	11:40AM	Laikipia	0.47	37.01	female	18	Laikipia			>10 years	4	2	2	1	yes	uncovered well/pond/river	no	N/A	yes	no	yes, with covers		none	none	rancher/farmer animal production business		rancher/farmer animal production business	Animal Production	live and work at home independently	Laikipia
Kenya	Pastoralist-1	Concurrent Site 1	Laikipia North	Laikipia	0.47	37.01	0.47	37.01	2018-05-12		2	animal production;dwellings and temporary settlements;natural areas		animal production;dwellings and temporary settlements;natural areas	yes	KEAH0247	2018-05-19	3:55PM	4:08PM	Laikipia	0.47	37.01	female	22	Laikipia			>10 years	2	1	2	2	yes	uncovered well/pond/river; other-dam	no	N/A	yes	no	yes, with covers		primary school	none	rancher/farmer animal production business		rancher/farmer animal production business	Animal Production	live and work at home independently	Laikipia
Kenya	Pastoralist-1	Concurrent Site 1	Laikipia North	Laikipia	0.47	37.01	0.47	37.01	2018-05-12		2	animal production;dwellings and temporary settlements;natural areas		animal production;dwellings and temporary settlements;natural areas	yes	KEAH0248	2018-05-19	2:45PM	3:15PM	Laikipia	0.47	37.01	female	28	Laikipia			>10 years	8	2	5	3	yes	uncovered well/pond/river	no	N/A	no	no	yes, with covers		none	none	construction		construction	none	live and work at home independently	Laikipia
Kenya	Pastoralist-1	Concurrent Site 1	Laikipia North	Laikipia	0.47	37.01	0.47	37.01	2018-05-12		2	animal production;dwellings and temporary settlements;natural areas		animal production;dwellings and temporary settlements;natural areas	yes	KEAH0249	2018-05-19	5:00PM	5:20PM	Laikipia	0.47	37.01	female	18	Laikipia			>10 years	5	3	2	1	yes	uncovered well/pond/river	no	N/A	yes	no	yes, with covers		primary school	none	migrant laborer		migrant laborer	none	live and work at home independently	Laikipia
Kenya	Pastoralist-1	Concurrent Site 1	Laikipia North	Laikipia	0.47	37.01	0.47	37.01	2018-05-12		2	animal production;dwellings and temporary settlements;natural areas		animal production;dwellings and temporary settlements;natural areas	yes	KEAH0250	2018-05-19	4:11PM	4:31PM	Laikipia	0.47	37.01	male	12	Laikipia			>10 years	4	1	1	2	yes	uncovered well/pond/river; other-dam	no	N/A	yes	no	yes, with covers		primary school	none	rancher/farmer animal production business		rancher/farmer animal production business	Animal Production	live and work at home independently	Laikipia
Kenya	Pastoralist-1	Concurrent Site 1	Laikipia North	Laikipia	0.47	37.01	0.47	37.01	2018-05-12		2	animal production;dwellings and temporary settlements;natural areas		animal production;dwellings and temporary settlements;natural areas	yes	KEAH0251	2018-05-19	2:10PM	2:30PM	Laikipia	0.47	37.01	female	12	Laikipia			>10 years	6	2	3	2	yes	uncovered well/pond/river	no	N/A	yes	no	yes, with covers		primary school	primary school	rancher/farmer animal production business		rancher/farmer animal production business	Animal Production	live and work at home independently	Laikipia
Kenya	Pastoralist-1	Concurrent Site 1	Laikipia North	Laikipia	0.47	37.01	0.47	37.01	2018-05-12		2	animal production;dwellings and temporary settlements;natural areas		animal production;dwellings and temporary settlements;natural areas	yes	KEAH0252	2018-05-19	2:50PM	3:10PM	Laikipia	0.47	37.01	male	38	Laikipia			>10 years	7	1	5	2	yes	uncovered well/pond/river	no	N/A	no	no	no		primary school	none	migrant laborer		migrant laborer	none	live and work at home independently	Laikipia
Kenya	Pastoralist-1	Concurrent Site 1	Laikipia North	Laikipia	0.47	37.01	0.47	37.01	2018-05-12		2	animal production;dwellings and temporary settlements;natural areas		animal production;dwellings and temporary settlements;natural areas	yes	KEAH0253	2018-05-19	2:15PM	2:25PM	Laikipia	0.47	37.01	female	14	Laikipia			>10 years	6	2	3	3	yes	uncovered well/pond/river	no	N/A	yes	yes	yes, with covers		primary school	none	rancher/farmer animal production business		rancher/farmer animal production business	Animal Production	live and work at home independently	Laikipia
Kenya	Pastoralist-1	Concurrent Site 1	Laikipia North	Laikipia	0.47	37.01	0.47	37.01	2018-05-12		2	animal production;dwellings and temporary settlements;natural areas		animal production;dwellings and temporary settlements;natural areas	yes	KEAH0254	2018-05-19	4:45PM	5:05PM	Laikipia	0.47	37.01	female	20	Laikipia			>10 years	5	1	2	2	yes	uncovered well/pond/river; other-dam	no	N/A	yes	yes	yes, with covers		primary school	none	rancher/farmer animal production business		rancher/farmer animal production business	Animal Production	live and work at home independently	Laikipia
Kenya	Pastoralist-1	Concurrent Site 1	Laikipia North	Laikipia	0.47	37.01	0.47	37.01	2018-05-12		2	animal production;dwellings and temporary settlements;natural areas		animal production;dwellings and temporary settlements;natural areas	yes	KEAH0255	2018-05-19	1:10PM	1:30PM	Laikipia	0.47	37.01	female	20	Laikipia			>10 years	3	0	1	1	yes	uncovered well/pond/river	no	N/A	yes	no	yes, with covers		none	none	migrant laborer		migrant laborer	none	live and work at home independently	Laikipia
Kenya	Pastoralist-1	Concurrent Site 1	Laikipia North	Laikipia	0.47	37.01	0.47	37.01	2018-05-12		2	animal production;dwellings and temporary settlements;natural areas		animal production;dwellings and temporary settlements;natural areas	yes	KEAH0256	2018-05-19	3:20PM	3:40PM	Laikipia	0.47	37.01	male	54	Laikipia			>10 years	8	3	3	1	yes	uncovered well/pond/river; water truck/rainwater harvest	no	N/A	yes	no	yes, without covers		primary school	none	rancher/farmer animal production business		rancher/farmer animal production business	Animal Production	live and work at home independently	Laikipia
Kenya	Pastoralist-1	Concurrent Site 1	Laikipia North	Laikipia	0.47	37.01	0.47	37.01	2018-05-13		1	animal production;dwellings and temporary settlements;natural areas		animal production;dwellings and temporary settlements;natural areas	yes	KEAH0257	2018-05-13	5:00PM	5:15PM	Laikipia	0.47	36.05	female	14	Laikipia			>10 years	7	2	3	2	yes	uncovered well/pond/river	no	N/A	yes	yes	yes, with covers		primary school	none	rancher/farmer animal production business		rancher/farmer animal production business	Animal Production	live and work at home independently	Laikipia
Kenya	Pastoralist-1	Concurrent Site 1	Laikipia North	Laikipia	0.47	37.01	0.47	37.01	2018-05-13		1	animal production;dwellings and temporary settlements;natural areas		animal production;dwellings and temporary settlements;natural areas	yes	KEAH0258	2018-05-13	5:26PM	5:45PM	Laikipia	0.47	37.01	male	65	Laikipia			>10 years	5	0	3	1	yes	uncovered well/pond/river	no	N/A	yes	no	yes, without covers		none	none	migrant laborer		migrant laborer	none	live and work at home independently	Laikipia
Kenya	Pastoralist-2	Concurrent Site 1	Laikipia North	Laikipia	0.37	36.91	0.3	36.89	2017-09-30	Dry	2	animal production;dwellings and temporary settlements		animal production;dwellings and temporary settlements	yes	KEAH0057	2017-09-30	11:30AM	12:00PM	Laikipia	0.3	36.89	female	45	Laikipia			>10 years	10	3	8	2	yes	uncovered well/pond/river	yes	boil	yes	yes	yes, with covers		none	none	crop production; other-mason		other-mason	Crop Production	other-mason/self employed	Laikipia
Kenya	Pastoralist-2	Concurrent Site 1	Laikipia North	Laikipia	0.37	36.91	0.3	36.89	2017-09-30	Dry	2	animal production;dwellings and temporary settlements		animal production;dwellings and temporary settlements	yes	KEAH0058	2017-09-30	11:35AM	12:06PM	Laikipia	0.3	36.89	female	38	laikipa			>10 years	3	1	2	1	yes	uncovered well/pond/river	no	N/A	yes	no	yes, with covers		none	none	crop production; rancher/farmer animal production business		rancher/farmer animal production business	Animal Production	worker	Laikipia
Kenya	Pastoralist-2	Concurrent Site 1	Laikipia North	Laikipia	0.37	36.91	0.3	36.89	2017-09-30	Dry	2	animal production;dwellings and temporary settlements		animal production;dwellings and temporary settlements	yes	KEAH0059	2017-09-30	11:42AM	12:18PM	Laikipia	0.3	36.89	female	32	Laikipia			>10 years	7	2	1	2	yes	water truck/rainwater harvest	no	N/A	yes	yes	yes, with covers		primary school	none	migrant laborer		migrant laborer	none	worker	Laikipia	0.37
Kenya	Pastoralist-2	Concurrent Site 1	Laikipia North	Laikipia	0.37	36.91	0.3	36.89	2017-09-30	Dry	2	animal production;dwellings and temporary settlements		animal production;dwellings and temporary settlements	yes	KEAH0060	2017-09-30	11:50AM	12:32PM	Laikipia	0.3	36.89	female	50	Laikipia	0.37	36.91	>10 years	5	2	3	1	yes	uncovered well/pond/river	no	N/A	yes	no	no		none	none	rancher/farmer animal production business		rancher/farmer animal production business	Animal Production	worker	Laikipia	0.37
Kenya	Pastoralist-2	Concurrent Site 1	Laikipia North	Laikipia	0.37	36.91	0.3	36.89	2017-09-30	Dry	2	animal production;dwellings and temporary settlements		animal production;dwellings and temporary settlements	yes	KEAH0061	2017-09-30	11:35AM	12:36PM	Laikipia	0.3	36.89	female	28	Laikipia	0.37	36.91	>10 years	3	0	1	2	yes	uncovered well/pond/river	yes	boil	yes	yes	yes, with covers		primary school	primary school	migrant laborer		migrant laborer	none	live and work at home independently	Laikipia
Kenya	Pastoralist-2	Concurrent Site 1	Laikipia North	Laikipia	0.37	36.91	0.3	36.89	2017-09-30	Dry	2	animal production;dwellings and temporary settlements		animal production;dwellings and temporary settlements	yes	KEAH0062	2017-09-30	11:29AM	12:03PM	Laikipia	0.3	36.89	male	63	Laikipia	0.37	36.91	>10 years	0	N/A	N/A	2	yes	uncovered well/pond/river	no	N/A	yes	yes	yes, with covers		primary school	none	rancher/farmer animal production business		rancher/farmer animal production business	Animal Production	worker	Laikipia
Kenya	Pastoralist-2	Concurrent Site 1	Laikipia North	Laikipia	0.37	36.91	0.3	36.89	2017-09-30	Dry	2	animal production;dwellings and temporary settlements		animal production;dwellings and temporary settlements	yes	KEAH0063	2017-09-30	12:15PM	12:51PM	Laikipia	0.3	36.89	female	43	Laikipia			>10 years	11	1	6	2	yes	water truck/rainwater harvest	no	N/A	yes	yes	yes, with covers		secondary school	none	migrant laborer		migrant laborer	none	worker	Laikipia
Kenya	Pastoralist-2	Concurrent Site 1	Laikipia North	Laikipia	0.37	36.91	0.3	36.89	2017-09-30	Dry	2	animal production;dwellings and temporary settlements		animal production;dwellings and temporary settlements	yes	KEAH0064	2017-09-30	12:17PM	12:49PM	Laikipia	0.3	36.89	male	35	Laikipia	0.37	36.91	>10 years	5	3	2	1	yes	uncovered well/pond/river	no	N/A	yes	no	yes, without covers		primary school	primary school	rancher/farmer animal production business		rancher/farmer animal production business	Animal Production	worker	Laikipia	0.37
Kenya	Pastoralist-2	Concurrent Site 1	Laikipia North	Laikipia	0.37	36.91	0.3	36.89	2017-09-30	Dry	2	animal production;dwellings and temporary settlements		animal production;dwellings and temporary settlements	yes	KEAH0065	2017-09-30	12:32PM	12:50PM	Laikipia	0.3	36.89	male	31	Laikipia			>10 years	6	2	5	2	yes	uncovered well/pond/river	yes	boil	yes	yes	yes, with covers		primary school	none	migrant laborer		migrant laborer	none	worker	La
Kenya	Pastoralist-2	Concurrent Site 1	Laikipia North	Laikipia	0.37	36.91	0.3	36.89	2017-09-30	Dry	2	animal production;dwellings and temporary settlements		animal production;dwellings and temporary settlements	yes	KEAH0066	2017-09-30	12:26PM	1:14PM	Laikipia	0.3	36.89	male	12	Laikipia			>5 - 10 years	5	0	3	2	yes	uncovered well/pond/river	yes	boil	yes	yes	yes, with covers		primary school	primary school	other-Student	student	other-Student	none	other-Student	Laikipia	0.37
Kenya	Pastoralist-2	Concurrent Site 1	Laikipia North	Laikipia	0.37	36.91	0.3	36.89	2017-09-30	Dry	2	animal production;dwellings and temporary settlements		animal production;dwellings and temporary settlements	yes	KEAH0067	2017-09-30	12:21PM	1:08PM	Laikipia	0.3	36.89	male	13	Laikipia			>10 years	7	3	2	2	yes	uncovered well/pond/river	no	N/A	yes	yes	yes, with covers		primary school	primary school	other-Student	student	other-Student	none	other-Student	Laikipia
Kenya	Pastoralist-2	Concurrent Site 1	Laikipia North	Laikipia	0.37	36.91	0.3	36.89	2017-09-30	Dry	2	animal production;dwellings and temporary settlements		animal production;dwellings and temporary settlements	yes	KEAH0068	2017-09-30	12:35PM	1:11PM	Laikipia	0.3	36.89	female	25	Laikipia			>1 - 5 years	3	1	2	3	yes	uncovered well/pond/river	no	N/A	yes	yes	yes, with covers		secondary school	secondary school	other-House wife	homemaker	other-House wife	none	other-House wife	Laikipia
Kenya	Pastoralist-2	Concurrent Site 1	Laikipia North	Laikipia	0.37	36.91	0.3	36.89	2017-09-30	Dry	2	animal production;dwellings and temporary settlements		animal production;dwellings and temporary settlements	yes	KEAH0069	2017-09-30	12:03PM	12:39PM	Laikipia	0.3	36.89	male	32	Laikipia	0.37	36.91	>10 years	21	12	8	7	yes	uncovered well/pond/river	no	N/A	yes	yes	yes, with covers		secondary school	secondary school	crop production		crop production	Crop Production	worker	Laikipia
Kenya	Pastoralist-2	Concurrent Site 1	Laikipia North	Laikipia	0.37	36.91	0.3	36.89	2017-09-30	Dry	2	animal production;dwellings and temporary settlements		animal production;dwellings and temporary settlements	yes	KEAH0070	2017-09-30	12:39PM	1:23PM	Laikipia	0.3	36.89	female	28	Laikipia			>10 years	2	0	1	1	yes	uncovered well/pond/river	no	N/A	yes	yes	yes, with covers		none	secondary school	migrant laborer		migrant laborer	none	worker	Laikipia
Kenya	Pastoralist-2	Concurrent Site 1	Laikipia North	Laikipia	0.37	36.91	0.3	36.89	2017-09-30	Dry	2	animal production;dwellings and temporary settlements		animal production;dwellings and temporary settlements	yes	KEAH0071	2017-09-30	1:17PM	1:53PM	Laikipia	0.3	36.89	female	23	Laikipia			>5 - 10 years	4	1	2	3	yes	uncovered well/pond/river	yes	boil	yes	yes	yes, with covers		primary school	none	migrant laborer		migrant laborer	none	worker	Laikipia
Kenya	Pastoralist-2	Concurrent Site 1	Laikipia North	Laikipia	0.37	36.91	0.3	36.89	2017-09-30	Dry	2	animal production;dwellings and temporary settlements		animal production;dwellings and temporary settlements	yes	KEAH0072	2017-09-30	1:12PM	1:45PM	Laikipia	0.3	36.89	female	42	Laikipia			>10 years	8	2	5	2	yes	water truck/rainwater harvest	no	N/A	yes	yes	yes, with covers		primary school	none	migrant laborer		migrant laborer	none	worker	l
Kenya	Pastoralist-2	Concurrent Site 1	Laikipia North	Laikipia	0.37	36.91	0.3	36.89	2017-09-30	Dry	2	animal production;dwellings and temporary settlements		animal production;dwellings and temporary settlements	yes	KEAH0073	2017-09-30	12:40PM	1:28PM	Laikipia	0.3	36.89	female	34	Laikipia			>10 years	3	0	0	2	yes	uncovered well/pond/river	yes	boil	yes	yes	yes, with covers		none	none	other-Livestock keeper	rancher/farmer animal production business	other-Livestock Keeper	none	other-Livestock keeper	Laikipia
Kenya	Pastoralist-2	Concurrent Site 1	Laikipia North	Laikipia	0.37	36.91	0.3	36.89	2017-09-30	Dry	2	animal production;dwellings and temporary settlements		animal production;dwellings and temporary settlements	yes	KEAH0074	2017-09-30	12:35PM	1:21PM	Laikipia	0.3	36.89	female	22	Laikipia			>1 - 5 years	6	2	4	2	yes	uncovered well/pond/river	no	N/A	yes	yes	yes, with covers		primary school	primary school	crop production		crop production	Crop Production	live and work at home independently	Laikipia
Kenya	Pastoralist-2	Concurrent Site 1	Laikipia North	Laikipia	0.37	36.91	0.3	36.89	2017-09-30	Dry	2	animal production;dwellings and temporary settlements		animal production;dwellings and temporary settlements	yes	KEAH0075	2017-09-30	1:12PM	1:43PM	Laikipia	0.3	36.89	female	30	Laikipia			>10 years	4	2	1	1	yes	uncovered well/pond/river	no	N/A	yes	no	yes, without covers		primary school	primary school	rancher/farmer animal production business		rancher/farmer animal production business	Animal Production	worker	Laikipia
Kenya	Pastoralist-2	Concurrent Site 1	Laikipia North	Laikipia	0.37	36.91	0.3	36.89	2017-09-30	Dry	2	animal production;dwellings and temporary settlements		animal production;dwellings and temporary settlements	yes	KEAH0076	2017-09-30	1:15PM	1:45PM	Laikipia	0.3	36.89	female	34	Laikipia	0.37	36.91	>10 years	7	2	4	1	yes	uncovered well/pond/river	no	N/A	yes	no	yes, with covers		primary school	primary school	other-House wife	homemaker	other-House wife	none	other-House wife	Laikipia
Kenya	Pastoralist-2	Concurrent Site 1	Laikipia North	Laikipia	0.37	36.91	0.3	36.89	2017-09-30	Dry	2	animal production;dwellings and temporary settlements		animal production;dwellings and temporary settlements	yes	KEAH0077	2017-09-30	1:17PM	1:40PM	Laikipia	0.3	36.89	female	29	Laikipia			>10 years	4	1	1	2	yes	uncovered well/pond/river	no	N/A	yes	yes	no		primary school	primary school	other-shopkeeper		other-shopkeeper	none	other-shopkeeper	Laikipia
Kenya	Pastoralist-2	Concurrent Site 1	Laikipia North	Laikipia	0.37	36.91	0.3	36.89	2017-09-30	Dry	2	animal production;dwellings and temporary settlements		animal production;dwellings and temporary settlements	yes	KEAH0078	2017-09-30	1:00PM	1:32PM	Laikipia	0.3	36.89	female	26	Laikipia			>10 years	2	2	2	3	yes	uncovered well/pond/river	yes	boil	yes	yes	yes, with covers		primary school	none	other-Green grocery	non-wildlife restaurant or food business	other-Green grocery	none	worker	Laikipia	0.37
Kenya	Pastoralist-2	Concurrent Site 1	Laikipia North	Laikipia	0.37	36.91	0.3	36.89	2017-09-30	Dry	2	animal production;dwellings and temporary settlements		animal production;dwellings and temporary settlements	yes	KEAH0079	2017-09-30	1:24PM	1:52PM	Laikipia	0.3	36.89	female	26	Laikipia			>10 years	5	1	2	2	yes	uncovered well/pond/river	yes	boil	yes	yes	yes, with covers		none	none	migrant laborer		migrant laborer	none	worker	Laikipia
Kenya	Pastoralist-2	Concurrent Site 1	Laikipia North	Laikipia	0.37	36.91	0.3	36.89	2017-09-30	Dry	2	animal production;dwellings and temporary settlements		animal production;dwellings and temporary settlements	yes	KEAH0080	2017-09-30	12:55PM	1:32PM	Laikipia	0.3	36.89	female	24	Laikipia			>10 years	7	1	2	3	yes	uncovered well/pond/river	yes	boil	yes	yes	yes, with covers		none	none	migrant laborer		migrant laborer	none	worker	Laikipia
Kenya	Pastoralist-2	Concurrent Site 1	Laikipia North	Laikipia	0.37	36.91	0.3	36.89	2017-09-30	Dry	2	animal production;dwellings and temporary settlements		animal production;dwellings and temporary settlements	yes	KEAH0081	2017-09-30	12:55PM	1:30PM	Laikipia	0.3	36.89	female	24	Laikipia			>10 years	7	1	2	3	yes	uncovered well/pond/river	yes	boil	yes	yes	yes, with covers		none	none	forager/gatherer/non-timber forest product collector		forager/gatherer/non-timber forest product collector	none	live and work at home independently	Laikipia
Kenya	Pastoralist-2	Concurrent Site 1	Laikipia North	Laikipia	0.37	36.91	0.3	36.89	2017-09-30	Dry	2	animal production;dwellings and temporary settlements		animal production;dwellings and temporary settlements	yes	KEAH0082	2017-09-30	3:17PM	3:56PM	Laikipia	0.3	36.89	female	30	Laikipia			>10 years	7	2	4	2	yes	uncovered well/pond/river	yes	boil	yes	yes	yes, with covers		primary school	none	crop production		crop production	Crop Production	manager/owner/foreman	Laikipia
Kenya	Pastoralist-2	Concurrent Site 1	Laikipia North	Laikipia	0.37	36.91	0.3	36.89	2017-09-30	Dry	2	animal production;dwellings and temporary settlements		animal production;dwellings and temporary settlements	yes	KEAH0083	2017-09-30	2:42PM	3:11PM	Laikipia	0.3	36.89	female	35	Laikipia			>10 years	3	2	1	1	yes	uncovered well/pond/river	yes	boil	yes	no	yes, without covers		primary school	primary school	rancher/farmer animal production business		rancher/farmer animal production business	Animal Production	live and work at home independently	Laikipia
Kenya	Pastoralist-2	Concurrent Site 1	Laikipia North	Laikipia	0.37	36.91	0.3	36.89	2017-09-30	Dry	2	animal production;dwellings and temporary settlements		animal production;dwellings and temporary settlements	yes	KEAH0084	2017-09-30	1:17PM	1:43PM	Laikipia	0.3	36.89	female	32	Laikipia			>10 years	6	0	4	1	yes	uncovered well/pond/river	no	N/A	yes	yes	no		primary school	none	other-selling firewood		other-selling firewood	none	live and work at home independently	Laikipia
Kenya	Pastoralist-2	Concurrent Site 1	Laikipia North	Laikipia	0.37	36.91	0.3	36.89	2017-09-30	Dry	2	animal production;dwellings and temporary settlements		animal production;dwellings and temporary settlements	yes	KEAH0085	2017-09-30	3:18PM	3:44PM	Laikipia	0.3	36.89	female	61	Laikipia			>10 years	3	0	2	2	yes	uncovered well/pond/river	no	N/A	yes	yes	yes, without covers		none	none	other-Self employed		other-Self employed	none	live and work at home independently	Laikipia
Kenya	Pastoralist-2	Concurrent Site 1	Laikipia North	Laikipia	0.37	36.91	0.3	36.89	2017-09-30	Dry	2	animal production;dwellings and temporary settlements		animal production;dwellings and temporary settlements	yes	KEAH0086	2017-09-30	1:28PM	1:53PM	Laikipia	0.3	36.89	female	70	Laikipia			>10 years	4	1	2	1	yes	uncovered well/pond/river	yes	boil	yes	no	yes, with covers		none	none	other-Retiree	unemployed	other-Retiree	none	other-House wife	Laikipia
Kenya	Pastoralist-2	Concurrent Site 1	Laikipia North	Laikipia	0.37	36.91	0.3	36.89	2017-09-30	Dry	2	animal production;dwellings and temporary settlements		animal production;dwellings and temporary settlements	yes	KEAH0087	2017-09-30	1:34AM	2:03PM	Laikipia	0.3	36.89	female	32	Laikipia			>10 years	5	1	4	2	yes	uncovered well/pond/river	no	N/A	yes	yes	yes, without covers; yes, with covers		none	none	construction		construction	none	worker	Laikipia
Kenya	Pastoralist-2	Concurrent Site 1	Laikipia North	Laikipia	0.37	36.91	0.3	36.89	2017-09-30	Dry	2	animal production;dwellings and temporary settlements		animal production;dwellings and temporary settlements	yes	KEAH0088	2017-09-30	1:42PM	2:13PM	Laikipia0	0.3	36.89	female	22	Laikipia			>10 years	3	1	1	1	yes	uncovered well/pond/river	yes	boil	yes	yes	yes, with covers		primary school	primary school	rancher/farmer animal production business		rancher/farmer animal production business	Animal Production	worker	Laikipia
Kenya	Pastoralist-2	Concurrent Site 1	Laikipia North	Laikipia	0.37	36.91	0.3	36.89	2017-09-30	Dry	2	animal production;dwellings and temporary settlements		animal production;dwellings and temporary settlements	yes	KEAH0089	2017-09-30	1:38PM	1:55PM	Laikipia	0.3	36.89	female	12	Laikipia			>10 years	3	1	1	1	yes	uncovered well/pond/river	yes	boil	yes	yes	yes, with covers		primary school	primary school	other-Student	student	other-Student	none	other-Student	Laikipia
Kenya	Pastoralist-2	Concurrent Site 1	Laikipia North	Laikipia	0.37	36.91	0.3	36.89	2017-09-30	Dry	2	animal production;dwellings and temporary settlements		animal production;dwellings and temporary settlements	yes	KEAH0090	2017-09-30	1:45PM	2:12PM	Laikipia	0.3	36.89	female	53	Laikipia			>10 years	6	2	2	2	yes	uncovered well/pond/river	yes	boil	yes	yes	yes, with covers; yes, without covers		primary school	none	crop production		crop production	Crop Production	manager/owner/foreman	Laikipia
Kenya	Pastoralist-2	Concurrent Site 1	Laikipia North	Laikipia	0.37	36.91	0.3	36.89	2017-09-30	Dry	2	animal production;dwellings and temporary settlements		animal production;dwellings and temporary settlements	yes	KEAH0091	2017-09-30	1:57PM	2:33PM	Laikipia	0.3	36.89	female	16	Laikipia			>10 years	5	2	2	2	yes	uncovered well/pond/river	yes	boil	yes	yes	yes, with covers; yes, without covers		primary school	primary school	other-Student	student	other-Student	none	other-Student	Laikipia
Kenya	Pastoralist-2	Concurrent Site 1	Laikipia North	Laikipia	0.37	36.91	0.3	36.89	2017-09-30	Dry	2	animal production;dwellings and temporary settlements		animal production;dwellings and temporary settlements	yes	KEAH0092	2017-09-30	1:46PM	2:23PM	Laikipia	0.3	36.89	female	20	Laikipia			>10 years	5	1	4	2	yes	uncovered well/pond/river; water truck/rainwater harvest	no	N/A	yes	yes	yes, with covers		primary school	none	other-self employed		other-self employed	none	other-self employed	Laikipia
Kenya	Pastoralist-2	Concurrent Site 1	Laikipia North	Laikipia	0.37	36.91	0.3	36.89	2017-09-30	Dry	2	animal production;dwellings and temporary settlements		animal production;dwellings and temporary settlements	yes	KEAH0093	2017-09-30	3:55PM	4:22PM	Laikipia	0.3	36.89	female	50	Laikipia			>10 years	9	3	1	1	yes	uncovered well/pond/river	no	N/A	yes	no	yes, without covers		none	none	other-House wife	homemaker	other-House wife	none	other-House wife	Laikipia
Kenya	Pastoralist-2	Concurrent Site 1	Laikipia North	Laikipia	0.37	36.91	0.3	36.89	2017-09-30	Dry	2	animal production;dwellings and temporary settlements		animal production;dwellings and temporary settlements	yes	KEAH0094	2017-09-30	1:50PM	2:22PM	Laikipia	0.3	36.89	female	28	Laikipia			>10 years	8	1	3	3	yes	uncovered well/pond/river	yes	boil	yes	yes	yes, with covers		primary school	primary school	rancher/farmer animal production business		rancher/farmer animal production business	Animal Production	worker	Laikipia
Kenya	Pastoralist-2	Concurrent Site 1	Laikipia North	Laikipia	0.37	36.91	0.3	36.89	2017-09-30	Dry	2	animal production;dwellings and temporary settlements		animal production;dwellings and temporary settlements	yes	KEAH0095	2017-09-30	2:05PM	2:41PM	Laikipia	0.3	36.89	male	14	Laikipia			>10 years	7	2	2	1	yes	uncovered well/pond/river	no	N/A	yes	yes	yes, without covers		primary school	primary school	other-student	student	other-student	none	other-student	Laikipia
Kenya	Pastoralist-2	Concurrent Site 1	Laikipia North	Laikipia	0.37	36.91	0.3	36.89	2017-09-30	Dry	2	animal production;dwellings and temporary settlements		animal production;dwellings and temporary settlements	yes	KEAH0096	2017-09-30	1:48PM	2:22PM	Laikipia	0.3	36.89	female	45	Laikipia			>10 years	7	2	2	1	yes	uncovered well/pond/river	no	N/A	yes	yes	yes, without covers		primary school	none	rancher/farmer animal production business		rancher/farmer animal production business	Animal Production	worker	Laikipia
Kenya	Pastoralist-2	Concurrent Site 1	Laikipia North	Laikipia	0.37	36.91	0.3	36.89	2017-09-30	Dry	2	animal production;dwellings and temporary settlements		animal production;dwellings and temporary settlements	yes	KEAH0097	2017-09-30	2:00PM	2:42PM	Laikipia	0.3	36.89	female	43	Laikipia			>10 years	3	0	3	2	yes	uncovered well/pond/river	no	N/A	yes	yes	yes, with covers		none	none	rancher/farmer animal production business		rancher/farmer animal production business	Animal Production	worker	Laikipia
Kenya	Pastoralist-2	Concurrent Site 1	Laikipia North	Laikipia	0.37	36.91	0.3	36.89	2017-09-30	Dry	2	animal production;dwellings and temporary settlements		animal production;dwellings and temporary settlements	yes	KEAH0098	2017-09-30	1:59PM	4:59PM	Laikipia	0.3	36.89	female	16	Laikipia			>10 years	5	0	3	2	yes	uncovered well/pond/river	no	N/A	yes	yes	yes, with covers		primary school	none	other-student	student	other-student	none	other-student	Laikipia
Kenya	Pastoralist-2	Concurrent Site 1	Laikipia North	Laikipia	0.37	36.91	0.3	36.89	2017-09-30	Dry	2	animal production;dwellings and temporary settlements		animal production;dwellings and temporary settlements	yes	KEAH0099	2017-09-30	2:14PM	2:55PM	Laikipia	0.3	36.89	female	24	Laikipia			1 month - 1 year	14	2	1	1	yes	uncovered well/pond/river	no	N/A	yes	yes	yes, with covers		none	none	migrant laborer		migrant laborer	none	live and work at home independently	Laikipia
Kenya	Pastoralist-2	Concurrent Site 1	Laikipia North	Laikipia	0.37	36.91	0.3	36.89	2017-09-30	Dry	2	animal production;dwellings and temporary settlements		animal production;dwellings and temporary settlements	yes	KEAH0100	2017-09-30	2:19PM	2:58PM	Laikipia	0.3	36.89	female	15	Laikipia			>10 years	8	2	2	3	yes	uncovered well/pond/river	yes	boil	yes	yes	yes, without covers; yes, with covers		primary school	primary school	crop production		crop production	Crop Production	worker	Laikipia
Kenya	Pastoralist-2	Concurrent Site 1	Laikipia North	Laikipia	0.37	36.91	0.3	36.89	2017-09-30	Dry	2	animal production;dwellings and temporary settlements		animal production;dwellings and temporary settlements	yes	KEAH0101	2017-09-30	4:05PM	4:44PM	Laikipia	0.3	36.89	female	24	Laikipia			>10 years	5	2	3	2	yes	uncovered well/pond/river	yes	boil	yes	yes	yes, with covers		none	none	other-firewood collector		other-firewood collector	none	live and work at home independently	Laikipia
Kenya	Pastoralist-2	Concurrent Site 1	Laikipia North	Laikipia	0.37	36.91	0.3	36.89	2017-09-30	Dry	2	animal production;dwellings and temporary settlements		animal production;dwellings and temporary settlements	yes	KEAH0102	2017-09-30	2:09PM	2:44PM	Laikipia	0.3	36.89	female	27	Laikipia			>5 - 10 years	5	2	3	2	yes	uncovered well/pond/river	yes	boil	yes	yes	yes, with covers		secondary school	secondary school	other-keeps chicken	rancher/farmer animal production business	other-keeps chicken	Hunter	other-Self employed	Laikipia
Kenya	Pastoralist-2	Concurrent Site 1	Laikipia North	Laikipia	0.37	36.91	0.3	36.89	2017-09-30	Dry	2	animal production;dwellings and temporary settlements		animal production;dwellings and temporary settlements	yes	KEAH0103	2017-09-30	2:32PM	3:11PM	Laikipia	0.3	36.89	female	53	Laikipia			>10 years	7	1	3	2	yes	uncovered well/pond/river	yes	boil	yes	yes	yes, with covers		primary school	none	other-firewood collector		other-firewood collector	none	other-self employed	Laikipia
Kenya	Pastoralist-2	Concurrent Site 1	Laikipia North	Laikipia	0.37	36.91	0.3	36.89	2017-09-30	Dry	2	animal production;dwellings and temporary settlements		animal production;dwellings and temporary settlements	yes	KEAH0104	2017-09-30	3:11PM	3:54PM	Laikipia	0.3	36.89	female	13	Laikipia			>10 years	7	1	3	2	yes	uncovered well/pond/river	yes	boil	yes	yes	yes, with covers		primary school	primary school	other-student	student	other-student	none	other-Child	Laikipia
Kenya	Pastoralist-2	Concurrent Site 1	Laikipia North	Laikipia	0.37	36.91	0.3	36.89	2017-09-30	Dry	2	animal production;dwellings and temporary settlements		animal production;dwellings and temporary settlements	yes	KEAH0105	2017-09-30	2:37PM	3:11PM	Laikipia	0.3	36.89	female	12	l			>10 years	7	1	3	2	yes	uncovered well/pond/river	yes	boil	yes	yes	yes, with covers		primary school	primary school	other-student	student	other-student	none	other-Child	Laikipia
Kenya	Pastoralist-2	Concurrent Site 1	Laikipia North	Laikipia	0.37	36.91	0.3	36.89	2017-09-30	Dry	2	animal production;dwellings and temporary settlements		animal production;dwellings and temporary settlements	yes	KEAH0106	2017-09-30	2:13PM	2:55PM	Laikipia	0.3	36.89	female	28	Laikipia			>10 years	7	2	3	2	yes	uncovered well/pond/river	no	N/A	yes	no	yes, without covers		none	none	other-Domestic House work	homemaker	other-Domestic house work	none	other-Self employed	Laikipia
Kenya	Pastoralist-2	Concurrent Site 1	Laikipia North	Laikipia	0.37	36.91	0.3	36.89	2017-09-30	Dry	2	animal production;dwellings and temporary settlements		animal production;dwellings and temporary settlements	yes	KEAH0107	2017-09-30	2:44PM	3:21PM	Laikipia	0.3	36.89	male	14	Laikipia			>10 years	6	1	3	1	yes	uncovered well/pond/river	no	N/A	yes	yes	yes, without covers		primary school	none	other-child	child	other-child	none	other-child	Laikipia
Kenya	Pastoralist-2	Concurrent Site 1	Laikipia North	Laikipia	0.37	36.91	0.3	36.89	2017-09-30	Dry	2	animal production;dwellings and temporary settlements		animal production;dwellings and temporary settlements	yes	KEAH0108	2017-09-30	4:30PM	5:16PM	Laikipia	0.3	36.89	female	32	Laikipia			>10 years	6	2	4	1	yes	uncovered well/pond/river	yes	boil	yes	yes	yes, without covers		primary school	primary school	crop production		crop production	Crop Production	worker	Laikipia
Kenya	Pastoralist-2	Concurrent Site 1	Laikipia North	Laikipia	0.37	36.91	0.3	36.89	2017-09-30	Dry	2	animal production;dwellings and temporary settlements		animal production;dwellings and temporary settlements	yes	KEAH0109	2017-09-30	5:12PM	5:12PM	Laikipia	0.3	36.89	male	15	Laikipia			>10 years	6	2	4	1	yes	uncovered well/pond/river	yes	boil	yes	yes	yes, without covers		primary school	primary school	other-student	student	other-student	none	other-student	Laikipia
Kenya	Pastoralist-2	Concurrent Site 1	Laikipia North	Laikipia	0.37	36.91	0.3	36.89	2017-09-30	Dry	2	animal production;dwellings and temporary settlements		animal production;dwellings and temporary settlements	yes	KEAH0110	2017-09-30	5:41PM	6:22PM	Laikipia	0.3	36.89	male	17	Laikipia			>10 years	7	2	4	1	yes	uncovered well/pond/river	no	N/A	yes	no	yes, without covers		primary school	primary school	other-student	student	other-student	none	other-student	Laikipia
Kenya	Pastoralist-2	Concurrent Site 1	Laikipia North	Laikipia	0.37	36.91	0.3	36.89	2017-09-30	Dry	2	animal production;dwellings and temporary settlements		animal production;dwellings and temporary settlements	yes	KEAH0111	2017-09-30	2:38PM	3:07PM	Laikipia	0.3	36.89	female	55	Laikipia			>10 years	3	1	0	1	yes	uncovered well/pond/river	yes	boil	yes	yes	yes, with covers		none	none	other-Retiree	unemployed	other-Retiree	none	other-housewife	Laikipia
Kenya	Pastoralist-2	Concurrent Site 1	Laikipia North	Laikipia	0.37	36.91	0.3	36.89	2017-09-30	Dry	2	animal production;dwellings and temporary settlements		animal production;dwellings and temporary settlements	yes	KEAH0112	2017-09-30	2:36PM	3:09PM	Laikipia	0.3	36.89	female	16	Laikipia			>10 years	3	1	0	1	yes	uncovered well/pond/river	yes	boil	yes	yes	yes, with covers		primary school	none	other-Student	student	other-Student	none	other-Student	Laikipia
Kenya	Pastoralist-2	Concurrent Site 1	Laikipia North	Laikipia	0.37	36.91	0.3	36.89	2017-09-30	Dry	2	animal production;dwellings and temporary settlements		animal production;dwellings and temporary settlements	yes	KEAH0113	2017-09-30	3:09PM	3:44PM	Laikipia	0.3	36.89	male	84	Laikipia			>10 years	2	0	1	1	yes	uncovered well/pond/river	no	N/A	yes	yes	yes, without covers; yes, with covers		none	none	other-Senior citizen	unemployed	other-Senior Citizen	none	other-Home stay	Laikipia
Kenya	Pastoralist-2	Concurrent Site 1	Laikipia North	Laikipia	0.37	36.91	0.3	36.89	2017-09-30	Dry	2	animal production;dwellings and temporary settlements		animal production;dwellings and temporary settlements	yes	KEAH0114	2017-09-30	3:40PM	4:11PM	Laikipia	0.3	36.89	male	50	Laikipia			>10 years	1	0	1	1	yes	uncovered well/pond/river	yes	boil	yes	yes	yes, with covers		none	none	other-self employed		other-self employed	none	worker	Laikipia
Kenya	Pastoralist-2	Concurrent Site 1	Laikipia North	Laikipia	0.37	36.91	0.3	36.89	2017-09-30	Dry	2	animal production;dwellings and temporary settlements		animal production;dwellings and temporary settlements	yes	KEAH0115	2017-09-30	3:04PM	3:45PM	Laikipia	0.3	36.89	female	65	Laikipia			>10 years	1	0	0	1	yes	uncovered well/pond/river	no	N/A	yes	yes	yes, with covers		none	none	other-Stay home	homemaker	other-stay home	none	other-stay home	Laikipia
Kenya	Pastoralist-2	Concurrent Site 1	Laikipia North	Laikipia	0.37	36.91	0.3	36.89	2017-09-30	Dry	2	animal production;dwellings and temporary settlements		animal production;dwellings and temporary settlements	yes	KEAH0116	2017-09-30	3:17PM	3:55PM	Laikipia	0.3	36.89	female	42	Laikipia			>10 years	8	0	5	2	yes	uncovered well/pond/river	yes	boil	yes	yes	yes, with covers		primary school	primary school	other-self employed		other-self employed	none	worker	Laikipia
Kenya	Pastoralist-2	Concurrent Site 1	Laikipia North	Laikipia	0.37	36.91	0.3	36.89	2017-09-30	Dry	2	animal production;dwellings and temporary settlements		animal production;dwellings and temporary settlements	yes	KEAH0117	2017-09-30	3:46PM	4:17PM	Laikipia	0.3	36.89	female	15	Laikipia			>10 years	8	0	5	2	yes	uncovered well/pond/river	yes	boil	yes	yes	yes, without covers		primary school	primary school	other-self employed		other-self employed	none	other-self employed	Laikipia
Kenya	Pastoralist-2	Concurrent Site 1	Laikipia North	Laikipia	0.37	36.91	0.3	36.89	2017-09-30	Dry	2	animal production;dwellings and temporary settlements		animal production;dwellings and temporary settlements	yes	KEAH0118	2017-09-30	3:46PM	4:04PM	Laikipia	0.3	36.89	male	12	Laikipia			>10 years	7	2	2	2	yes	uncovered well/pond/river	no	N/A	yes	yes	yes, with covers		primary school	primary school	other-child	child	other-child	none	other-child	Laikipia
Kenya	Pastoralist-2	Concurrent Site 1	Laikipia North	Laikipia	0.37	36.91	0.3	36.89	2017-09-30	Dry	2	animal production;dwellings and temporary settlements		animal production;dwellings and temporary settlements	yes	KEAH0119	2017-09-30	3:46PM	4:22PM	Laikipia	0.3	36.89	female	38	Laikipia			>10 years	7	2	2	2	yes	uncovered well/pond/river	no	N/A	yes	yes	yes, with covers		primary school	primary school	crop production		crop production	Crop Production	worker	Laikipia
Kenya	Pastoralist-2	Concurrent Site 1	Laikipia North	Laikipia	0.37	36.91	0.3	36.89	2017-09-30	Dry	2	animal production;dwellings and temporary settlements		animal production;dwellings and temporary settlements	yes	KEAH0120	2017-09-30	5:33PM	5:57PM	Laikipia	0.3	36.89	male	21	Laikipia			>5 - 10 years	4	1	2	1	yes	uncovered well/pond/river	no	N/A	yes	yes	yes, with covers		primary school	none	other-Casual worker		other-casual worker	none	other-Casual worker	Laikipia
Kenya	Pastoralist-2	Concurrent Site 1	Laikipia North	Laikipia	0.37	36.91	0.3	36.89	2017-09-30	Dry	2	animal production;dwellings and temporary settlements		animal production;dwellings and temporary settlements	yes	KEAH0121	2017-09-30	5:22PM	5:55PM	Laikipia	0.3	36.89	male	50	Laikipia			>10 years	4	2	1	1	yes	uncovered well/pond/river	no	N/A	yes	yes	yes, without covers		none	none	rancher/farmer animal production business		rancher/farmer animal production business	Animal Production	worker	Laikipia
Kenya	Pastoralist-2	Concurrent Site 1	Laikipia North	Laikipia	0.37	36.91	0.3	36.89	2017-09-30	Dry	2	animal production;dwellings and temporary settlements		animal production;dwellings and temporary settlements	yes	KEAH0122	2017-09-30	5:22PM	5:55PM	Laikipia	0.3	36.89	male	32	Laikipia			>10 years	4	2	1	1	yes	uncovered well/pond/river	no	N/A	yes	yes	yes, without covers		primary school	none	other-self employed		other-self employed	none	other-self employed	Laikipia
Kenya	Pastoralist-2	Concurrent Site 1	Laikipia North	Laikipia	0.37	36.91	0.3	36.89	2017-09-30	Dry	2	animal production;dwellings and temporary settlements		animal production;dwellings and temporary settlements	yes	KEAH0123	2017-09-30	2:48PM	3:11PM	Laikipia	0.3	36.89	female	73	Laikipia			>10 years	9	4	3	2	yes	uncovered well/pond/river	no	N/A	yes	yes	yes, without covers		none	none	other-house wife	homemaker	other-house wife	none	other-house wife	Laikipia
Kenya	Pastoralist-2	Concurrent Site 1	Laikipia North	Laikipia	0.37	36.91	0.3	36.89	2017-09-30	Dry	2	animal production;dwellings and temporary settlements		animal production;dwellings and temporary settlements	yes	KEAH0124	2017-09-30	2:48PM	3:18PM	Laikipia	0.3	36.89	female	17	Laikipia			>10 years	9	4	3	2	yes	uncovered well/pond/river	no	N/A	yes	yes	yes, with covers		primary school	none	other-student	student	other-student	none	other-student	Laikipia
Kenya	Pastoralist-2	Concurrent Site 1	Laikipia North	Laikipia	0.37	36.91	0.3	36.89	2017-09-30	Dry	2	animal production;dwellings and temporary settlements		animal production;dwellings and temporary settlements	yes	KEAH0125	2017-09-30	4:01PM	4:48PM	Laikipia	0.3	36.89	male	26	Laikipia			>10 years	2	0	1	2	yes	uncovered well/pond/river	yes	boil	yes	yes	yes, with covers		primary school	primary school	rancher/farmer animal production business		rancher/farmer animal production business	Animal Production	worker	Laikipia
Kenya	Pastoralist-2	Concurrent Site 1	Laikipia North	Laikipia	0.37	36.91	0.3	36.89	2017-09-30	Dry	2	animal production;dwellings and temporary settlements		animal production;dwellings and temporary settlements	yes	KEAH0126	2017-09-30	3:53PM	4:33PM	Laikipia	0.3	36.89	male	48	Laikipia			>10 years	8	3	4	2	yes	uncovered well/pond/river	no	N/A	yes	yes	yes, with covers		primary school	primary school	rancher/farmer animal production business		rancher/farmer animal production business	Animal Production	worker	Laikipia
Kenya	Pastoralist-2	Concurrent Site 1	Laikipia North	Laikipia	0.37	36.91	0.3	36.89	2017-09-30	Dry	2	animal production;dwellings and temporary settlements		animal production;dwellings and temporary settlements	yes	KEAH0127	2017-09-30	3:45PM	4:33PM	Laikipia	0.3	36.89	male	30	Laikipia			1 month - 1 year	4	1	2	1	yes	uncovered well/pond/river	yes	boil	yes	yes	yes, with covers		none	none	rancher/farmer animal production business		rancher/farmer animal production business	Animal Production	worker	Laikipia
Kenya	Pastoralist-2	Concurrent Site 1	Laikipia North	Laikipia	0.37	36.91	0.3	36.89	2017-09-30	Dry	2	animal production;dwellings and temporary settlements		animal production;dwellings and temporary settlements	yes	KEAH0128	2017-09-30	4:24PM	5:06PM	Laikipia	0.3	36.89	male	51	Laikipia			>10 years	5	0	2	2	yes	uncovered well/pond/river	yes	boil	yes	yes	yes, with covers		none	none	rancher/farmer animal production business		rancher/farmer animal production business	Animal Production	manager/owner/foreman	Laikipia
Kenya	Pastoralist-2	Concurrent Site 1	Laikipia North	Laikipia	0.37	36.91	0.3	36.89	2017-09-30	Dry	2	animal production;dwellings and temporary settlements		animal production;dwellings and temporary settlements	yes	KEAH0129	2017-09-30	4:32PM	4:58PM	Laikipia	0.3	36.89	female	33	Laikipia			>10 years	6	4	6	2	yes	uncovered well/pond/river	yes	boil	yes	yes	yes, with covers		primary school	primary school	other-Casual worker		other-Casual worker	none	other-Casual worker	Laikipia
Kenya	Pastoralist-2	Concurrent Site 1	Laikipia North	Laikipia	0.37	36.91	0.3	36.89	2017-09-30	Dry	2	animal production;dwellings and temporary settlements		animal production;dwellings and temporary settlements	yes	KEAH0130	2017-09-30	4:09PM	4:58PM	Laikipia	0.3	36.89	male	20	Laikipia			>10 years	4	2	3	2	yes	uncovered well/pond/river	no	N/A	yes	no	yes, without covers; yes, with covers		none	none	other-Herdsman	rancher/farmer animal production business	other-Herdsman	none	worker	Laikipia
Kenya	Pastoralist-2	Concurrent Site 1	Laikipia North	Laikipia	0.37	36.91	0.3	36.89	2017-09-30	Dry	2	animal production;dwellings and temporary settlements		animal production;dwellings and temporary settlements	yes	KEAH0131	2017-09-30	4:31PM	4:56PM	Laikipia	0.3	36.89	female	22	Laikipia			>5 - 10 years	6	4	1	1	yes	uncovered well/pond/river	no	N/A	yes	yes	yes, without covers		primary school	primary school	other-unemployed	unemployed	other-unemployed	none	other-unemployed	Laikipia
Kenya	Pastoralist-2	Concurrent Site 1	Laikipia North	Laikipia	0.37	36.91	0.3	36.89	2017-09-30	Dry	2	animal production;dwellings and temporary settlements		animal production;dwellings and temporary settlements	yes	KEAH0132	2017-09-30	5:22PM	5:57PM	Laikipia	0.3	36.89	female	14	Laikipia			>10 years	7	4	3	1	yes	uncovered well/pond/river	yes	boil	yes	yes	yes, without covers		primary school	primary school	other-Child but works as a herdsman	rancher/farmer animal production business	other-Child but works as a herdsman	none	other-Child laborer	Laikipia
Kenya	Pastoralist-2	Concurrent Site 1	Laikipia North	Laikipia	0.37	36.91	0.3	36.89	2017-09-30	Dry	2	animal production;dwellings and temporary settlements		animal production;dwellings and temporary settlements	yes	KEAH0133	2017-09-30	4:16PM	4:56PM	Laikipia	0.3	36.89	male	13	Laikipia			>10 years	5	1	3	1	yes	uncovered well/pond/river	no	N/A	yes	yes	yes, without covers		primary school	primary school	other-Student	student	other-Student	none	other-Student	Laikipia
Kenya	Pastoralist-2	Concurrent Site 1	Laikipia North	Laikipia	0.37	36.91	0.3	36.89	2017-09-30	Dry	2	animal production;dwellings and temporary settlements		animal production;dwellings and temporary settlements	yes	KEAH0134	2017-09-30	4:16PM	4:55PM	Laikipia	0.3	36.89	female	15	Laikipia			>10 years	5	1	3	1	yes	uncovered well/pond/river	no	N/A	yes	yes	yes, without covers		primary school	primary school	other-student	student	other-Student	none	other-student	Laikipia
Kenya	Pastoralist-2	Concurrent Site 1	Laikipia North	Laikipia	0.37	36.91	0.3	36.89	2017-09-30	Dry	2	animal production;dwellings and temporary settlements		animal production;dwellings and temporary settlements	yes	KEAH0135	2017-09-30	4:48PM	5:22PM	Laikipia	0.3	36.89	female	24	Laikipia			1 month - 1 year	5	1	1	2	yes	uncovered well/pond/river	no	N/A	yes	yes	yes, with covers		none	none	rancher/farmer animal production business		rancher/farmer animal production business	Animal Production	live and work at home independently	Laikipia
Kenya	Pastoralist-2	Concurrent Site 1	Laikipia North	Laikipia	0.37	36.91	0.3	36.89	2017-09-30	Dry	2	animal production;dwellings and temporary settlements		animal production;dwellings and temporary settlements	yes	KEAH0136	2017-09-30	5:00PM	5:34PM	Laikipia	0.3	36.89	female	30	Laikipia			>10 years	6	1	3	2	yes	uncovered well/pond/river	no	N/A	yes	yes	yes, with covers		primary school	none	other-Sells firewood		other-Sells firewood	none	live and work at home independently	Laikipia
Kenya	Pastoralist-2	Concurrent Site 1	Laikipia North	Laikipia	0.37	36.91	0.3	36.89	2017-09-30	Dry	2	animal production;dwellings and temporary settlements		animal production;dwellings and temporary settlements	yes	KEAH0137	2017-09-30	5:42PM	6:21PM	Laikipia	0.3	36.89	male	13	Laikipia			>10 years	6	1	3	2	yes	uncovered well/pond/river	no	N/A	yes	yes	yes, with covers		primary school	primary school	other-Student	student	other-student	none	other-Student	Laikipia
Kenya	Pastoralist-2	Concurrent Site 1	Laikipia North	Laikipia	0.37	36.91	0.3	36.89	2017-09-30	Dry	2	animal production;dwellings and temporary settlements		animal production;dwellings and temporary settlements	yes	KEAH0138	2017-09-30	5:07PM	5:43PM	Laikipia	0.3	36.89	female	18	Laikipia			>1 - 5 years	3	1	1	2	yes	uncovered well/pond/river	yes	boil	yes	yes	yes, with covers		primary school	none	rancher/farmer animal production business		rancher/farmer animal production business	Animal Production	worker	Laikipia
Kenya	Pastoralist-2	Concurrent Site 1	Laikipia North	Laikipia	0.37	36.91	0.3	36.89	2017-09-30	Dry	2	animal production;dwellings and temporary settlements		animal production;dwellings and temporary settlements	yes	KEAH0139	2017-09-30	5:22PM	5:57PM	Laikipia	0.3	36.89	female	19	Laikipia			>10 years	2	0	0	3	yes	uncovered well/pond/river	yes	boil	yes	yes	yes, with covers		secondary school	none	other-Trader at Mpala		other-Trader at Mpala	none	other-Trader at Mpala	Laikipia
Kenya	Pastoralist-2	Concurrent Site 1	Laikipia North	Laikipia	0.37	36.91	0.3	36.89	2017-09-30	Dry	2	animal production;dwellings and temporary settlements		animal production;dwellings and temporary settlements	yes	KEAH0140	2017-09-30	5:03PM	5:45PM	Laikipia	0.3	36.89	female	15	Laikipia			>10 years	4	2	1	1	yes	uncovered well/pond/river	no	N/A	yes	yes	yes, without covers		primary school	primary school	other-Student	student	other-student	none	other-student	Laikipia
Kenya	Pastoralist-2	Concurrent Site 1	Laikipia North	Laikipia	0.37	36.91	0.3	36.89	2017-09-30	Dry	2	animal production;dwellings and temporary settlements		animal production;dwellings and temporary settlements	yes	KEAH0141	2017-10-08	10:47AM	11:22AM	Laikipia	0.3	36.89	male	16	Laikipia			>5 - 10 years	9	3	7	2	yes	uncovered well/pond/river	yes	boil	yes	yes	yes, without covers		primary school	none	other-Student	student	other-Student	none	other-Student	Laikipia
Kenya	Pastoralist-2	Concurrent Site 1	Laikipia North	Laikipia	0.37	36.91	0.3	36.89	2017-09-30	Dry	2	animal production;dwellings and temporary settlements		animal production;dwellings and temporary settlements	yes	KEAH0142	2017-10-08	10:56AM	11:33AM	Laikipia	0.3	36.89	female	14	Laikipia			>5 - 10 years	9	2	5	2	yes	uncovered well/pond/river	no	N/A	yes	yes	yes, without covers		primary school	none	other-Student	student	other-Student	none	other-Student	Laikipia
Kenya	Pastoralist-2	Concurrent Site 1	Laikipia North	Laikipia	0.37	36.91	0.3	36.89	2017-09-30	Dry	2	animal production;dwellings and temporary settlements		animal production;dwellings and temporary settlements	yes	KEAH0143	2017-10-08	10:32AM	10:58AM	Laikipia	0.3	36.89	female	28	Laikipia			>10 years	3	0	1	1	yes	uncovered well/pond/river	no	N/A	yes	yes	yes, with covers		none	none	other-Charcoal seller		other-Charcoal seller	none	other-Charcoal seller	Laikipia
Kenya	Pastoralist-2	Concurrent Site 1	Laikipia North	Laikipia	0.37	36.91	0.3	36.89	2017-09-30	Dry	2	animal production;dwellings and temporary settlements		animal production;dwellings and temporary settlements	yes	KEAH0144	2017-10-08	11:10AM	11:56AM	Laikipia	0.3	36.89	female	14	Laikipia			>10 years	5	0	0	2	yes	uncovered well/pond/river	yes	boil	yes	yes	yes, without covers		primary school	none	other-Student	student	other-Student	none	other-Student	Laikipia
Kenya	Pastoralist-2	Concurrent Site 1	Laikipia North	Laikipia	0.37	36.91	0.3	36.89	2017-09-30	Dry	2	animal production;dwellings and temporary settlements		animal production;dwellings and temporary settlements	yes	KEAH0145	2017-10-08	11:29AM	11:55AM	Laikipia	0.3	36.89	female	18	Laikipia			>10 years	6	0	4	3	yes	uncovered well/pond/river	no	N/A	yes	yes	yes, with covers		primary school	none	other-student	student	other-student	none	other-student	Laikipia
Kenya	Pastoralist-2	Concurrent Site 1	Laikipia North	Laikipia	0.37	36.91	0.3	36.89	2017-09-30	Dry	2	animal production;dwellings and temporary settlements		animal production;dwellings and temporary settlements	yes	KEAH0146	2017-10-08	11:30AM	12:05PM	Laikipia	0.3	36.89	female	12	Laikipia			>5 - 10 years	6	2	2	2	yes	uncovered well/pond/river	yes	boil	yes	yes	yes, with covers		primary school	primary school	migrant laborer		migrant laborer	none	other-Causal laborer/Child labor	Laikipia
Kenya	Pastoralist-2	Concurrent Site 1	Laikipia North	Laikipia	0.37	36.91	0.3	36.89	2017-09-30	Dry	2	animal production;dwellings and temporary settlements		animal production;dwellings and temporary settlements	yes	KEAH0147	2017-10-08	12:17AM	12:56PM	Laikipia	0.3	36.89	female	39	Laikipia			>10 years	4	1	2	1	yes	uncovered well/pond/river	no	N/A	yes	yes	yes, with covers		none	none	other-House wife	homemaker	other-House wife	none	live and work at home independently	Laikipia
Kenya	Pastoralist-2	Concurrent Site 1	Laikipia North	Laikipia	0.37	36.91	0.3	36.89	2017-09-30	Dry	2	animal production;dwellings and temporary settlements		animal production;dwellings and temporary settlements	yes	KEAH0148	2017-10-08	11:18AM	11:55AM	Laikipia	0.3	36.89	female	14	Laikipia			>10 years	5	1	0	2	yes	uncovered well/pond/river	yes	boil; other-Alum	yes	yes	yes, with covers		primary school	primary school	other-student	student	other-student	none	other-student	Laikipia
Kenya	Pastoralist-2	Concurrent Site 1	Laikipia North	Laikipia	0.37	36.91	0.3	36.89	2017-09-30	Dry	2	animal production;dwellings and temporary settlements		animal production;dwellings and temporary settlements	yes	KEAH0149	2017-10-08	11:28AM	12:09PM	Laikipia	0.3	36.89	female	14	Laikipia			>10 years	8	3	2	2	yes	uncovered well/pond/river	yes	boil	yes	yes	yes, with covers		primary school	primary school	other-Child at home	child	other-Child at home	none	live and work at home independently	Laikipia
Kenya	Pastoralist-2	Concurrent Site 1	Laikipia North	Laikipia	0.37	36.91	0.3	36.89	2017-09-30	Dry	2	animal production;dwellings and temporary settlements		animal production;dwellings and temporary settlements	yes	KEAH0150	2017-10-08	11:41AM	12:13PM	Laikipia	0.3	36.89	male	40	Laikipia			>10 years	7	3	3	2	yes	uncovered well/pond/river	no	N/A	yes	yes	yes, with covers		primary school	none	other-Casual laborer	migrant laborer	other-Casual laborer	none	worker	Laikipia
Kenya	Pastoralist-2	Concurrent Site 1	Laikipia North	Laikipia	0.37	36.91	0.3	36.89	2017-09-30	Dry	2	animal production;dwellings and temporary settlements		animal production;dwellings and temporary settlements	yes	KEAH0151	2017-10-08	11:45AM	12:22PM	Laikipia	0.3	36.89	female	22	Laikipia			>5 - 10 years	4	1	2	2	yes	uncovered well/pond/river	yes	boil	yes	yes	yes, with covers		primary school	primary school	rancher/farmer animal production business		rancher/farmer animal production business	Animal Production	worker	Laikipia
Kenya	Pastoralist-2	Concurrent Site 1	Laikipia North	Laikipia	0.37	36.91	0.3	36.89	2017-09-30	Dry	2	animal production;dwellings and temporary settlements		animal production;dwellings and temporary settlements	yes	KEAH0152	2017-10-08	12:08PM	12:45PM	Laikipia	0.3	36.89	male	25	Laikipia			<1 month	7	1	4	1	yes	uncovered well/pond/river	no	N/A	yes	no	no		none	none	other-Casual laborer	migrant laborer	other-Casual laborer	none	worker	Laikipia
Kenya	Pastoralist-2	Concurrent Site 1	Laikipia North	Laikipia	0.37	36.91	0.3	36.89	2017-09-30	Dry	2	animal production;dwellings and temporary settlements		animal production;dwellings and temporary settlements	yes	KEAH0153	2017-10-08	11:48AM	12:23PM	Laikipia	0.3	36.89	female	12	Laikipia			>10 years	4	0	2	2	yes	uncovered well/pond/river	no	N/A	yes	yes	yes, with covers		primary school	none	other-child	child	other-child	none	other-child	Laikipia
Kenya	Pastoralist-2	Concurrent Site 1	Laikipia North	Laikipia	0.37	36.91	0.3	36.89	2017-09-30	Dry	2	animal production;dwellings and temporary settlements		animal production;dwellings and temporary settlements	yes	KEAH0154	2017-10-08	12:06PM	12:45PM	Laikipia	0.3	36.89	male	38	Laikipia			>5 - 10 years	1	0	1	1	yes	uncovered well/pond/river	no	N/A	yes	yes	yes, with covers		secondary school	secondary school	other-Unemployed	unemployed	other-Unemployed	none	other-Unemployed	Laikipia
Kenya	Pastoralist-2	Concurrent Site 1	Laikipia North	Laikipia	0.37	36.91	0.3	36.89	2017-09-30	Dry	2	animal production;dwellings and temporary settlements		animal production;dwellings and temporary settlements	yes	KEAH0155	2017-10-08	1:25PM	2:02PM	Laikipia	0.3	36.89	female	45	Laikipia			>10 years	4	0	2	1	yes	uncovered well/pond/river	no	N/A	yes	yes	yes, without covers		none	none	other-Sells Firewood		other-Sells Firewood	none	live and work at home independently	Laikipia
Kenya	Pastoralist-2	Concurrent Site 1	Laikipia North	Laikipia	0.37	36.91	0.3	36.89	2017-09-30	Dry	2	animal production;dwellings and temporary settlements		animal production;dwellings and temporary settlements	yes	KEAH0156	2017-10-08	11:22AM	12:03PM	Laikipia	0.3	36.89	male	32	Laikipia			>10 years	6	0	3	2	yes	uncovered well/pond/river	yes	boil	yes	yes	yes, with covers		none	primary school	other-Unemployed	unemployed	other-Unemployed	none	live and work at home independently	Laikipia
Kenya	Commercial Ranching	Concurrent Site 1	Laikipia North	Laikipia	0.37	36.91	0.37	36.91	2017-09-23	Dry	2	animal production;dwellings and temporary settlements;zoos and sanctuaries		animal production;dwellings and temporary settlements;zoos and sanctuaries	yes	KEAH0001	2017-09-23	10:34AM	11:05AM	Laikipia	0.37	36.91	male	39	Laikipia			>10 years	10	3	3	2	yes	uncovered well/pond/river	no	N/A	yes	no	yes, without covers		primary school	primary school	forager/gatherer/non-timber forest product collector		forager/gatherer/non-timber forest product collector	none	worker	Laikipia
Kenya	Commercial Ranching	Concurrent Site 1	Laikipia North	Laikipia	0.37	36.91	0.37	36.91	2017-09-23	Dry	2	animal production;dwellings and temporary settlements;zoos and sanctuaries		animal production;dwellings and temporary settlements;zoos and sanctuaries	yes	KEAH0002	2017-09-23	9:46AM	10:30AM	Laikipia	0.38	36.91	male	37	Laikipia			>1 - 5 years	7	3	3	2	yes	piped in water/water taps	no	N/A	no	yes	yes, without covers		secondary school	none	migrant laborer		migrant laborer	none	worker	Laikipia
Kenya	Commercial Ranching	Concurrent Site 1	Laikipia North	Laikipia	0.37	36.91	0.37	36.91	2017-09-23	Dry	2	animal production;dwellings and temporary settlements;zoos and sanctuaries		animal production;dwellings and temporary settlements;zoos and sanctuaries	yes	KEAH0003	2017-09-23	10:00AM	10:55AM	Laikipia	0.37	36.91	male	22	Laikipia			>10 years	8	1	3	2	yes	piped in water/water taps	no	N/A	no	no	yes, without covers		secondary school	primary school	rancher/farmer animal production business		rancher/farmer animal production business	Animal Production; Hunter	worker	Laikipia
Kenya	Commercial Ranching	Concurrent Site 1	Laikipia North	Laikipia	0.37	36.91	0.37	36.91	2017-09-23	Dry	2	animal production;dwellings and temporary settlements;zoos and sanctuaries		animal production;dwellings and temporary settlements;zoos and sanctuaries	yes	KEAH0004	2017-09-23	10:00AM	10:36AM	Laikipia	0.37	36.91	male	38	Laikipia			>10 years	6	2	2	1	yes	piped in water/water taps	no	N/A	no	yes	yes, without covers		primary school	none	migrant laborer		migrant laborer	none	worker	Laikipia
Kenya	Commercial Ranching	Concurrent Site 1	Laikipia North	Laikipia	0.37	36.91	0.37	36.91	2017-09-23	Dry	2	animal production;dwellings and temporary settlements;zoos and sanctuaries		animal production;dwellings and temporary settlements;zoos and sanctuaries	yes	KEAH0005	2017-09-23	10:10AM	10:50AM	Laikipia	0.38	36.91	male	25	Laikipia			1 month - 1 year	4	2	1	1	yes	piped in water/water taps	yes	add chlorine or bleach	no	yes	no		none	none	rancher/farmer animal production business		rancher/farmer animal production business	Animal Production	worker	Laikipia
Kenya	Commercial Ranching	Concurrent Site 1	Laikipia North	Laikipia	0.37	36.91	0.37	36.91	2017-09-23	Dry	2	animal production;dwellings and temporary settlements;zoos and sanctuaries		animal production;dwellings and temporary settlements;zoos and sanctuaries	yes	KEAH0006	2017-09-23	10:51AM	11:30AM	Laikipia	0.38	36.91	male	27	Laikipia			>1 - 5 years	3	1	1	1	yes	piped in water/water taps	yes	boil; add chlorine or bleach	no	yes	yes, with covers		secondary school	primary school	protected area worker		protected area worker	none	worker	Laikipia
Kenya	Commercial Ranching	Concurrent Site 1	Laikipia North	Laikipia	0.37	36.91	0.37	36.91	2017-09-23	Dry	2	animal production;dwellings and temporary settlements;zoos and sanctuaries		animal production;dwellings and temporary settlements;zoos and sanctuaries	yes	KEAH0007	2017-09-23	10:30AM	11:10AM	Laikipia	0.38	36.91	male	54	Laikipia			>1 - 5 years	0	N/A	N/A	1	yes	piped in water/water taps	no	N/A	no	yes	yes, with covers		primary school	primary school	construction; other-Driver/Plant Operator	non-animal business	other-Driver	none	worker	Laikipia
Kenya	Commercial Ranching	Concurrent Site 1	Laikipia North	Laikipia	0.37	36.91	0.37	36.91	2017-09-23	Dry	2	animal production;dwellings and temporary settlements;zoos and sanctuaries		animal production;dwellings and temporary settlements;zoos and sanctuaries	yes	KEAH0008	2017-09-23	11:22AM	12:12PM	Laikipia	0.38	36.91	male	36	Laikipia			>5 - 10 years	1	0	1	2	yes	piped in water/water taps	no	N/A	no	yes	yes, with covers		none	none	construction		construction	none	worker	Laikipia
Kenya	Commercial Ranching	Concurrent Site 1	Laikipia North	Laikipia	0.37	36.91	0.37	36.91	2017-09-23	Dry	2	animal production;dwellings and temporary settlements;zoos and sanctuaries		animal production;dwellings and temporary settlements;zoos and sanctuaries	yes	KEAH0009	2017-09-23	11:08AM	11:48AM	Laikipia	0.38	36.91	male	33	Laikipia			>10 years	6	2	5	2	yes	uncovered well/pond/river	yes	boil; add chlorine or bleach	yes	yes	yes, with covers		primary school	primary school	construction; other-Motorcycle taxi	non-animal business	other-Motorcycle Taxi	none	worker	Laikipia
Kenya	Commercial Ranching	Concurrent Site 1	Laikipia North	Laikipia	0.37	36.91	0.37	36.91	2017-09-23	Dry	2	animal production;dwellings and temporary settlements;zoos and sanctuaries		animal production;dwellings and temporary settlements;zoos and sanctuaries	yes	KEAH0010	2017-09-23	11:14AM	11:56AM	Laikipia	0.38	36.91	female	11	Laikipia			>5 - 10 years	2	0	0	2	yes	piped in water/water taps	yes	boil	no	yes	yes, with covers		primary school	secondary school	other-Student	student	other-student	none	other-student	Laikipia
Kenya	Commercial Ranching	Concurrent Site 1	Laikipia North	Laikipia	0.37	36.91	0.37	36.91	2017-09-23	Dry	2	animal production;dwellings and temporary settlements;zoos and sanctuaries		animal production;dwellings and temporary settlements;zoos and sanctuaries	yes	KEAH0011	2017-09-23	11:24AM	12:04PM	Laikipia	0.38	36.91	male	21	Laikipia			>10 years	4	0	2	2	yes	piped in water/water taps	yes	add chlorine or bleach	no	yes	yes, with covers		secondary school	secondary school	other-Student	student	other-student	Hunter	other-student	Laikipia
Kenya	Commercial Ranching	Concurrent Site 1	Laikipia North	Laikipia	0.37	36.91	0.37	36.91	2017-09-23	Dry	2	animal production;dwellings and temporary settlements;zoos and sanctuaries		animal production;dwellings and temporary settlements;zoos and sanctuaries	yes	KEAH0012	2017-09-23	11:15AM	12:15PM	Laikipia	0.38	36.91	female	47	Laikipia			>5 - 10 years	1	0	0	1	yes	piped in water/water taps	yes	boil	no	yes	yes, with covers		none	none	crop production		crop production	Crop Production	worker	Laikipia
Kenya	Commercial Ranching	Concurrent Site 1	Laikipia North	Laikipia	0.37	36.91	0.37	36.91	2017-09-23	Dry	2	animal production;dwellings and temporary settlements;zoos and sanctuaries		animal production;dwellings and temporary settlements;zoos and sanctuaries	yes	KEAH0013	2017-09-23	12:27AM	1:07PM	Laikipia	0.38	36.91	female	28	Laikipia			>1 - 5 years	5	0	5	1	yes	piped in water/water taps	yes	boil	no	yes	yes, with covers		none	none	migrant laborer		migrant laborer	none	worker	Laikipia
Kenya	Commercial Ranching	Concurrent Site 1	Laikipia North	Laikipia	0.37	36.91	0.37	36.91	2017-09-23	Dry	2	animal production;dwellings and temporary settlements;zoos and sanctuaries		animal production;dwellings and temporary settlements;zoos and sanctuaries	yes	KEAH0014	2017-09-23	12:25PM	1:05PM	Laikipia	0.38	36.91	male	28	Laikipia			>1 - 5 years	5	0	5	1	yes	piped in water/water taps	yes	boil	no	yes	yes, with covers		none	none	migrant laborer		migrant laborer	Hunter	worker	Laikipia
Kenya	Commercial Ranching	Concurrent Site 1	Laikipia North	Laikipia	0.37	36.91	0.37	36.91	2017-09-23	Dry	2	animal production;dwellings and temporary settlements;zoos and sanctuaries		animal production;dwellings and temporary settlements;zoos and sanctuaries	yes	KEAH0015	2017-09-23	12:30PM	1:10PM	Laikipia	0.38	36.91	male	23	Laikipia			>5 - 10 years	1	0	1	1	yes	piped in water/water taps	yes	boil	no	yes	yes, without covers		primary school	primary school	rancher/farmer animal production business		rancher/farmer animal production business	Animal Production	worker	Laikipia
Kenya	Commercial Ranching	Concurrent Site 1	Laikipia North	Laikipia	0.37	36.91	0.37	36.91	2017-09-23	Dry	2	animal production;dwellings and temporary settlements;zoos and sanctuaries		animal production;dwellings and temporary settlements;zoos and sanctuaries	yes	KEAH0016	2017-09-23	12:30PM	1:10PM	Laikipia	0.38	36.91	male	58	Laikipia			>10 years	6	0	5	1	yes	piped in water/water taps	yes	boil	no	yes	yes, with covers		none	none	construction		construction	none	worker	Laikipia
Kenya	Commercial Ranching	Concurrent Site 1	Laikipia North	Laikipia	0.37	36.91	0.37	36.91	2017-09-23	Dry	2	animal production;dwellings and temporary settlements;zoos and sanctuaries		animal production;dwellings and temporary settlements;zoos and sanctuaries	yes	KEAH0017	2017-09-23	12:44PM	1:24PM	Laikipia	0.38	36.91	female	12	Laikipia			>5 - 10 years	7	4	3	2	yes	piped in water/water taps	no	N/A	no	yes	yes, without covers		primary school	none	other-Student	student	other-Student	none	other-Student	Laikipia
Kenya	Commercial Ranching	Concurrent Site 1	Laikipia North	Laikipia	0.37	36.91	0.37	36.91	2017-09-23	Dry	2	animal production;dwellings and temporary settlements;zoos and sanctuaries		animal production;dwellings and temporary settlements;zoos and sanctuaries	yes	KEAH0018	2017-09-23	12:50PM	1:30PM	Laikipia	0.38	36.91	female	27	Laikipia			>10 years	5	1	3	1	yes	piped in water/water taps	no	N/A	no	yes	yes, with covers		primary school	none	migrant laborer		migrant laborer	none	worker	Laikipia
Kenya	Commercial Ranching	Concurrent Site 1	Laikipia North	Laikipia	0.37	36.91	0.37	36.91	2017-09-23	Dry	2	animal production;dwellings and temporary settlements;zoos and sanctuaries		animal production;dwellings and temporary settlements;zoos and sanctuaries	yes	KEAH0019	2017-09-23	1:00PM	1:40PM	Laikipia	0.38	36.91	male	40	Laikipia			>10 years	9	3	2	1	yes	piped in water/water taps	yes	add chlorine or bleach	no	yes	yes, without covers		primary school	primary school	rancher/farmer animal production business		rancher/farmer animal production business	Animal Production	worker	Laikipia
Kenya	Commercial Ranching	Concurrent Site 1	Laikipia North	Laikipia	0.37	36.91	0.37	36.91	2017-09-23	Dry	2	animal production;dwellings and temporary settlements;zoos and sanctuaries		animal production;dwellings and temporary settlements;zoos and sanctuaries	yes	KEAH0020	2017-09-23	12:58PM	1:34PM	Laikipia	0.38	36.91	male	25	Laikipia			>5 - 10 years	5	2	3	2	yes	piped in water/water taps	yes	add chlorine or bleach	no	yes	yes, with covers		primary school	none	migrant laborer		migrant laborer	none	worker	Laikipia
Kenya	Commercial Ranching	Concurrent Site 1	Laikipia North	Laikipia	0.37	36.91	0.37	36.91	2017-09-23	Dry	2	animal production;dwellings and temporary settlements;zoos and sanctuaries		animal production;dwellings and temporary settlements;zoos and sanctuaries	yes	KEAH0021	2017-09-23	12:56PM	1:36PM	Laikipia	0.38	36.91	male	14	Laikipia			>5 - 10 years	3	0	2	1	yes	piped in water/water taps	no	N/A	no	yes	yes, with covers		primary school	none	other-Student	student	other-Student	none	other-Student	Laikipia
Kenya	Commercial Ranching	Concurrent Site 1	Laikipia North	Laikipia	0.37	36.91	0.37	36.91	2017-09-23	Dry	2	animal production;dwellings and temporary settlements;zoos and sanctuaries		animal production;dwellings and temporary settlements;zoos and sanctuaries	yes	KEAH0022	2017-09-23	1:05PM	1:45PM	Laikipia	0.38	36.91	male	31	Laikipia			1 month - 1 year	7	3	3	1	yes	uncovered well/pond/river	no	N/A	yes	yes	yes, with covers		primary school	primary school	construction		construction	Hunter	worker	Laikipia
Kenya	Commercial Ranching	Concurrent Site 1	Laikipia North	Laikipia	0.37	36.91	0.37	36.91	2017-09-23	Dry	2	animal production;dwellings and temporary settlements;zoos and sanctuaries		animal production;dwellings and temporary settlements;zoos and sanctuaries	yes	KEAH0023	2017-09-23	1:30PM	2:15PM	Laikipia	0.38	36.91	female	30	Laikipia			>10 years	5	1	2	2	yes	other-River-Nanyuki	yes	boil	yes	yes	yes, with covers		primary school	none	forager/gatherer/non-timber forest product collector		forager/gatherer/non-timber forest product collector	Hunter	live and work at home independently	Laikipia
Kenya	Commercial Ranching	Concurrent Site 1	Laikipia North	Laikipia	0.37	36.91	0.37	36.91	2017-09-23	Dry	2	animal production;dwellings and temporary settlements;zoos and sanctuaries		animal production;dwellings and temporary settlements;zoos and sanctuaries	yes	KEAH0024	2017-09-23	1:15PM	1:55PM	Laikipia	0.38	36.91	female	35	Laikipia			>10 years	6	1	0	1	yes	piped in water/water taps	yes	add chlorine or bleach	no	yes	yes, with covers		none	none	migrant laborer		migrant laborer	none	worker	Laikipia
Kenya	Commercial Ranching	Concurrent Site 1	Laikipia North	Laikipia	0.37	36.91	0.37	36.91	2017-09-23	Dry	2	animal production;dwellings and temporary settlements;zoos and sanctuaries		animal production;dwellings and temporary settlements;zoos and sanctuaries	yes	KEAH0025	2017-09-23	1:20PM	2:00PM	Laikipia	0.38	36.91	male	13	Laikipia	0.38	36.91	>10 years	5	0	4	2	yes	piped in water/water taps	yes	boil	no	yes	yes, with covers		primary school	primary school	other-student	student	other-student	none	other-student	Laikipia	0.38
Kenya	Commercial Ranching	Concurrent Site 1	Laikipia North	Laikipia	0.37	36.91	0.37	36.91	2017-09-23	Dry	2	animal production;dwellings and temporary settlements;zoos and sanctuaries		animal production;dwellings and temporary settlements;zoos and sanctuaries	yes	KEAH0026	2017-09-23	1:30PM	2:10PM	Laikipia	0.38	36.91	female	18	Laikipia	0.38	36.91	>1 - 5 years	9	1	7	4	yes	uncovered well/pond/river	no	N/A	yes	yes	yes, with covers		primary school	primary school	migrant laborer		migrant laborer	none	worker	Laikipia	0.38
Kenya	Commercial Ranching	Concurrent Site 1	Laikipia North	Laikipia	0.37	36.91	0.37	36.91	2017-09-23	Dry	2	animal production;dwellings and temporary settlements;zoos and sanctuaries		animal production;dwellings and temporary settlements;zoos and sanctuaries	yes	KEAH0027	2017-09-23	1:35PM	2:15PM	Laikipia	0.38	36.91	female	30	Laikipia	0.38	36.91	>10 years	6	0	1	1	yes	piped in water/water taps	yes	boil	no	no	no		primary school	primary school	rancher/farmer animal production business		rancher/farmer animal production business	Animal Production	worker	Laikipia	0.38
Kenya	Commercial Ranching	Concurrent Site 1	Laikipia North	Laikipia	0.37	36.91	0.37	36.91	2017-09-23	Dry	2	animal production;dwellings and temporary settlements;zoos and sanctuaries		animal production;dwellings and temporary settlements;zoos and sanctuaries	yes	KEAH0028	2017-09-23	1:47PM	2:27PM	Laikipia	0.38	36.91	female	13	Laikipia			>10 years	6	3	2	2	yes	piped in water/water taps	yes	boil; add chlorine or bleach	no	yes	yes, with covers		primary school	primary school	other-Student	student	other-Student	none	other-Student	Laikipia
Kenya	Commercial Ranching	Concurrent Site 1	Laikipia North	Laikipia	0.37	36.91	0.37	36.91	2017-09-23	Dry	2	animal production;dwellings and temporary settlements;zoos and sanctuaries		animal production;dwellings and temporary settlements;zoos and sanctuaries	yes	KEAH0029	2017-09-23	1:55PM	2:35PM	Laikipia	0.38	36.91	female	32	Laikipia			>10 years	8	2	2	2	yes	uncovered well/pond/river	no	N/A	yes	yes	yes, with covers		none	none	other-causal jobs		other-causal jobs	none	worker	Laikipia	0.38
Kenya	Commercial Ranching	Concurrent Site 1	Laikipia North	Laikipia	0.37	36.91	0.37	36.91	2017-09-23	Dry	2	animal production;dwellings and temporary settlements;zoos and sanctuaries		animal production;dwellings and temporary settlements;zoos and sanctuaries	yes	KEAH0030	2017-09-23	2:32PM	3:12PM	Laikipia	0.38	36.91	female	37	Laikipia	0.38	36.91	>10 years	9	3	1	2	yes	uncovered well/pond/river	no	N/A	yes	yes	yes, with covers		none	none	forager/gatherer/non-timber forest product collector		forager/gatherer/non-timber forest product collector	none	worker	Laikipia	0.38
Kenya	Commercial Ranching	Concurrent Site 1	Laikipia North	Laikipia	0.37	36.91	0.37	36.91	2017-09-23	Dry	2	animal production;dwellings and temporary settlements;zoos and sanctuaries		animal production;dwellings and temporary settlements;zoos and sanctuaries	yes	KEAH0031	2017-09-23	2:44PM	3:24PM	Laikipia	0.38	36.91	male	19	Laikipia			>10 years	1	0	1	1	yes	piped in water/water taps	yes	add chlorine or bleach	no	yes	yes, without covers		primary school	primary school	construction		construction	Hunter	worker	Laikipia	0.38
Kenya	Commercial Ranching	Concurrent Site 1	Laikipia North	Laikipia	0.37	36.91	0.37	36.91	2017-09-23	Dry	2	animal production;dwellings and temporary settlements;zoos and sanctuaries		animal production;dwellings and temporary settlements;zoos and sanctuaries	yes	KEAH0032	2017-09-23	2:57PM	3:33PM	Laikipia	0.38	36.91	female	34	Laikipia	0.38	36.91	>10 years	5	2	2	2	yes	piped in water/water taps	yes	boil	no	yes	yes, with covers		primary school	primary school	rancher/farmer animal production business		rancher/farmer animal production business	Animal Production	worker	Laikipia	0.38
Kenya	Commercial Ranching	Concurrent Site 1	Laikipia North	Laikipia	0.37	36.91	0.37	36.91	2017-09-23	Dry	2	animal production;dwellings and temporary settlements;zoos and sanctuaries		animal production;dwellings and temporary settlements;zoos and sanctuaries	yes	KEAH0033	2017-09-23	3:13PM	3:43PM	Laikipia	0.38	36.91	female	38	Laikipia	0.38	36.91	>10 years	1	0	0	3	yes	uncovered well/pond/river	no	N/A	yes	yes	yes, with covers		none	none	other-livestock keeper	rancher/farmer animal production business	other-livestock keeping	none	live and work at home independently	Laikipia	0.38
Kenya	Commercial Ranching	Concurrent Site 1	Laikipia North	Laikipia	0.37	36.91	0.37	36.91	2017-09-23	Dry	2	animal production;dwellings and temporary settlements;zoos and sanctuaries		animal production;dwellings and temporary settlements;zoos and sanctuaries	yes	KEAH0034	2017-09-23	3:22PM	4:02PM	Laikipia	0.38	36.91	female	40	Laikipia	0.38	36.91	>10 years	4	0	3	2	yes	piped in water/water taps	no	N/A	yes	yes	no		none	none	migrant laborer		migrant laborer	none	worker	Laikipia	0.38
Kenya	Commercial Ranching	Concurrent Site 1	Laikipia North	Laikipia	0.37	36.91	0.37	36.91	2017-09-23	Dry	2	animal production;dwellings and temporary settlements;zoos and sanctuaries		animal production;dwellings and temporary settlements;zoos and sanctuaries	yes	KEAH0035	2017-09-23	3:35PM	4:15PM	Laikipia	0.38	36.91	female	40	Laikipia	0.38	36.91	>5 - 10 years	9	3	2	2	yes	piped in water/water taps	no	N/A	no	yes	yes, with covers		none	none	rancher/farmer animal production business		rancher/farmer animal production business	Animal Production	worker	Laikipia	0.38
Kenya	Commercial Ranching	Concurrent Site 1	Laikipia North	Laikipia	0.37	36.91	0.37	36.91	2017-09-23	Dry	2	animal production;dwellings and temporary settlements;zoos and sanctuaries		animal production;dwellings and temporary settlements;zoos and sanctuaries	yes	KEAH0036	2017-09-23	3:44PM	4:24PM	Laikipia	0.38	36.91	female	23	Laikipia			1 month - 1 year	2	1	1	1	yes	piped in water/water taps	yes	boil	no	yes	yes, with covers		college/university/professional	none	other-Teacher	non-animal business	other-Teaching	none	worker	Laikipia
Kenya	Commercial Ranching	Concurrent Site 1	Laikipia North	Laikipia	0.37	36.91	0.37	36.91	2017-09-23	Dry	2	animal production;dwellings and temporary settlements;zoos and sanctuaries		animal production;dwellings and temporary settlements;zoos and sanctuaries	yes	KEAH0037	2017-09-23	4:02PM	4:42PM	Laikipia	0.38	36.91	female	50	Laikipia			>10 years	6	0	2	1	yes	piped in water/water taps	yes	boil	no	yes	yes, with covers		none	none	other-Housewife	homemaker	other-Housewife	Hunter	live and work at home independently	Laikipia
Kenya	Commercial Ranching	Concurrent Site 1	Laikipia North	Laikipia	0.37	36.91	0.37	36.91	2017-09-23	Dry	2	animal production;dwellings and temporary settlements;zoos and sanctuaries		animal production;dwellings and temporary settlements;zoos and sanctuaries	yes	KEAH0038	2017-09-23	3:30PM	4:02PM	Laikipia	0.38	36.91	female	39	Laikipia			>10 years	9	1	2	2	yes	piped in water/water taps	no	N/A	yes	yes	yes, with covers		none	none	rancher/farmer animal production business		rancher/farmer animal production business	Animal Production	worker	Laikipia
Kenya	Commercial Ranching	Concurrent Site 1	Laikipia North	Laikipia	0.37	36.91	0.37	36.91	2017-09-23	Dry	2	animal production;dwellings and temporary settlements;zoos and sanctuaries		animal production;dwellings and temporary settlements;zoos and sanctuaries	yes	KEAH0039	2017-09-23	4:03PM	4:43PM	Laikipia	0.38	36.91	male	41	Laikipia			>10 years	1	0	1	1	yes	piped in water/water taps	yes	boil	no	yes	yes, with covers		primary school	primary school	protected area worker		protected area worker	none	worker	Laikipia
Kenya	Commercial Ranching	Concurrent Site 1	Laikipia North	Laikipia	0.37	36.91	0.37	36.91	2017-09-23	Dry	2	animal production;dwellings and temporary settlements;zoos and sanctuaries		animal production;dwellings and temporary settlements;zoos and sanctuaries	yes	KEAH0040	2017-09-23	2:04PM	2:43PM	Laikipia	0.38	36.91	male	38	Laikipia			1 month - 1 year	0	N/A	N/A	1	no	water truck/rainwater harvest	no	N/A	no	yes	yes, with covers		primary school	none	crop production		crop production	Crop Production	worker	Laikipia
Kenya	Commercial Ranching	Concurrent Site 1	Laikipia North	Laikipia	0.37	36.91	0.37	36.91	2017-09-23	Dry	2	animal production;dwellings and temporary settlements;zoos and sanctuaries		animal production;dwellings and temporary settlements;zoos and sanctuaries	yes	KEAH0041	2017-09-23	3:14PM	4:56PM	Laikipia	0.38	36.91	male	38	Laikipia			>10 years	4	2	2	1	yes	piped in water/water taps	yes	boil	yes	yes	yes, with covers		primary school	primary school	other-Driver	non-animal business	other-Driver	none	worker	Laikipia
Kenya	Commercial Ranching	Concurrent Site 1	Laikipia North	Laikipia	0.37	36.91	0.37	36.91	2017-09-23	Dry	2	animal production;dwellings and temporary settlements;zoos and sanctuaries		animal production;dwellings and temporary settlements;zoos and sanctuaries	yes	KEAH0042	2017-09-23	3:15PM	3:57PM	Laikipia	0.38	36.91	male	30	Laikipia			>10 years	4	2	2	1	yes	piped in water/water taps	yes	boil	yes	yes	yes, with covers		primary school	primary school	other-Tractor Driver	non-animal business	other-Driving	none	worker	Laikipia
Kenya	Commercial Ranching	Concurrent Site 1	Laikipia North	Laikipia	0.37	36.91	0.37	36.91	2017-09-23	Dry	2	animal production;dwellings and temporary settlements;zoos and sanctuaries		animal production;dwellings and temporary settlements;zoos and sanctuaries	yes	KEAH0043	2017-09-23	4:37PM	5:25PM	Laikipia	0.38	36.91	male	43	Laikipia			>10 years	5	0	5	1	yes	piped in water/water taps	no	N/A	no	yes	yes, with covers		none	none	other-Security		other-Security	none	worker	Laikipia
Kenya	Commercial Ranching	Concurrent Site 1	Laikipia North	Laikipia	0.37	36.91	0.37	36.91	2017-09-23	Dry	2	animal production;dwellings and temporary settlements;zoos and sanctuaries		animal production;dwellings and temporary settlements;zoos and sanctuaries	yes	KEAH0044	2017-09-23	4:10PM	4:48PM	Laikipia	0.38	36.91	male	50	Laikipia			>10 years	1	0	0	1	yes	piped in water/water taps	yes	add chlorine or bleach	no	yes	yes, without covers		primary school	primary school	rancher/farmer animal production business		rancher/farmer animal production business	Animal Production	worker	Laikipia
Kenya	Commercial Ranching	Concurrent Site 1	Laikipia North	Laikipia	0.37	36.91	0.37	36.91	2017-09-23	Dry	2	animal production;dwellings and temporary settlements;zoos and sanctuaries		animal production;dwellings and temporary settlements;zoos and sanctuaries	yes	KEAH0045	2017-09-23	6:03PM	6:43PM	Laikipia	0.38	36.91	female	52	Laikipia			>10 years	6	0	3	2	yes	piped in water/water taps	no	N/A	yes	yes	yes, with covers		none	none	migrant laborer		migrant laborer	none	worker	Laikipia
Kenya	Commercial Ranching	Concurrent Site 1	Laikipia North	Laikipia	0.37	36.91	0.37	36.91	2017-09-23	Dry	2	animal production;dwellings and temporary settlements;zoos and sanctuaries		animal production;dwellings and temporary settlements;zoos and sanctuaries	yes	KEAH0046	2017-09-23	4:34PM	5:10PM	Laikipia	0.38	36.91	male	42	Laikipia			>10 years	6	2	2	1	yes	piped in water/water taps	yes	add chlorine or bleach	yes	yes	yes, without covers		secondary school	none	other-Household chores	homemaker	other-Household chores	none	live and work at home independently	Laikipia
Kenya	Commercial Ranching	Concurrent Site 1	Laikipia North	Laikipia	0.37	36.91	0.37	36.91	2017-09-23	Dry	2	animal production;dwellings and temporary settlements;zoos and sanctuaries		animal production;dwellings and temporary settlements;zoos and sanctuaries	yes	KEAH0047	2017-09-23	4:20PM	4:45PM	Laikipia	0.38	36.91	male	20	Laikipia			>10 years	5	1	2	1	yes	piped in water/water taps	yes	boil	no	yes	yes, with covers		secondary school	primary school	other-Student	student	other-Student	none	other-Student	Laikipia
Kenya	Commercial Ranching	Concurrent Site 1	Laikipia North	Laikipia	0.37	36.91	0.37	36.91	2017-09-23	Dry	2	animal production;dwellings and temporary settlements;zoos and sanctuaries		animal production;dwellings and temporary settlements;zoos and sanctuaries	yes	KEAH0048	2017-09-23	3:40PM	4:28PM	Laikipia	0.38	36.91	male	19	Laikipia			>10 years	5	0	4	2	yes	piped in water/water taps	no	N/A	no	yes	yes, with covers		secondary school	none	other-Student	student	other-Student	none	other-Student	Laikipia
Kenya	Commercial Ranching	Concurrent Site 1	Laikipia North	Laikipia	0.37	36.91	0.37	36.91	2017-09-23	Dry	2	animal production;dwellings and temporary settlements;zoos and sanctuaries		animal production;dwellings and temporary settlements;zoos and sanctuaries	yes	KEAH0049	2017-09-23	6:15PM	6:52PM	Laikipia	0.38	36.91	male	26	Laikipia			>5 - 10 years	3	0	3	2	yes	piped in water/water taps	no	N/A	yes	yes	yes, with covers		primary school	primary school	rancher/farmer animal production business		rancher/farmer animal production business	Animal Production	worker	Laikipia
Kenya	Commercial Ranching	Concurrent Site 1	Laikipia North	Laikipia	0.37	36.91	0.37	36.91	2017-09-23	Dry	2	animal production;dwellings and temporary settlements;zoos and sanctuaries		animal production;dwellings and temporary settlements;zoos and sanctuaries	yes	KEAH0050	2017-09-23	5:05PM	5:46PM	Laikipia	0.38	36.91	male	18	Laikipia			>10 years	7	0	3	2	yes	piped in water/water taps	yes	boil	no	yes	yes, with covers		secondary school	primary school	other-Student	student	other-Student	none	other-Student	Laikipia
Kenya	Commercial Ranching	Concurrent Site 1	Laikipia North	Laikipia	0.37	36.91	0.37	36.91	2017-09-23	Dry	2	animal production;dwellings and temporary settlements;zoos and sanctuaries		animal production;dwellings and temporary settlements;zoos and sanctuaries	yes	KEAH0051	2017-09-23	6:12PM	6:57PM	Laikipia	0.38	36.91	male	55	Laikipia			>1 - 5 years	0	N/A	N/A	1	yes	piped in water/water taps	no	N/A	no	yes	yes, with covers		none	none	migrant laborer		migrant laborer	none	worker	Laikipia
Kenya	Commercial Ranching	Concurrent Site 1	Laikipia North	Laikipia	0.37	36.91	0.37	36.91	2017-09-23	Dry	2	animal production;dwellings and temporary settlements;zoos and sanctuaries		animal production;dwellings and temporary settlements;zoos and sanctuaries	yes	KEAH0052	2017-09-23	6:30PM	7:05PM	Laikipia	0.38	36.91	female	26	Laikipia			>5 - 10 years	4	2	2	1	yes	piped in water/water taps	yes	boil	no	yes	yes, with covers		secondary school	primary school	other-Household chores	homemaker	other-Household chore	none	live and work at home independently	Laikipia
Kenya	Commercial Ranching	Concurrent Site 1	Laikipia North	Laikipia	0.37	36.91	0.37	36.91	2017-09-23	Dry	2	animal production;dwellings and temporary settlements;zoos and sanctuaries		animal production;dwellings and temporary settlements;zoos and sanctuaries	yes	KEAH0053	2017-09-23	6:35PM	7:07PM	Laikipia	0.38	36.91	male	14	Laikipia			>5 - 10 years	5	2	3	1	yes	piped in water/water taps	yes	boil	no	yes	yes, with covers		primary school	primary school	other-Student	student	other-Student	none	other-Student	Laikipia
Kenya	Commercial Ranching	Concurrent Site 1	Laikipia North	Laikipia	0.37	36.91	0.37	36.91	2017-09-23	Dry	2	animal production;dwellings and temporary settlements;zoos and sanctuaries		animal production;dwellings and temporary settlements;zoos and sanctuaries	yes	KEAH0054	2017-09-23	7:13PM	7:40PM	Laikipia	0.38	36.91	male	16	Laikipia			>5 - 10 years	6	3	2	2	yes	piped in water/water taps	yes	boil	no	yes	yes, with covers		primary school	none	other-Student	student	other-Student	none	other-Student	Laikipia
Kenya	Commercial Ranching	Concurrent Site 1	Laikipia North	Laikipia	0.37	36.91	0.37	36.91	2017-09-23	Dry	2	animal production;dwellings and temporary settlements;zoos and sanctuaries		animal production;dwellings and temporary settlements;zoos and sanctuaries	yes	KEAH0055	2017-09-23	7:12PM	7:45PM	Laikipia	0.38	36.91	male	43	Laikipia			>10 years	0	N/A	N/A	1	yes	piped in water/water taps	yes	boil	no	yes	yes, with covers		primary school	none	protected area worker		protected area worker	none	worker	Laikipia
Kenya	Commercial Ranching	Concurrent Site 1	Laikipia North	Laikipia	0.37	36.91	0.37	36.91	2017-09-23	Dry	2	animal production;dwellings and temporary settlements;zoos and sanctuaries		animal production;dwellings and temporary settlements;zoos and sanctuaries	yes	KEAH0056	2017-09-23	7:20PM	8:00PM	Laikipia	0.38	36.91	male	20	Laikipia			>1 - 5 years	9	0	5	1	yes	piped in water/water taps	no	N/A	no	yes	yes, with covers		primary school	primary school	other-Student	student	other-Student	none	other-Student	Laikipia
Kenya	Wildlife Conservancy-1	Concurrent Site 1	Laikipia North	Laikipia	0.31	36.98	0.31	36.98	2018-05-25		1	animal production;dwellings and temporary settlements;natural areas;zoos and sanctuaries		animal production;dwellings and temporary settlements;natural areas;zoos and sanctuaries	yes	KEAH0259	2018-05-25	10:00AM	10:35AM	Laikipia	0.31	36.98	male	44	Laikipia	0.31	36.98	>10 years	5	0	2	1	yes	piped in water/water taps	no	N/A	yes	yes	yes, with covers		primary school	none	other-security guard		other-security guard	none	other-guard	Laikipia	0.31
Kenya	Wildlife Conservancy-1	Concurrent Site 1	Laikipia North	Laikipia	0.31	36.98	0.31	36.98	2018-05-25		1	animal production;dwellings and temporary settlements;natural areas;zoos and sanctuaries		animal production;dwellings and temporary settlements;natural areas;zoos and sanctuaries	yes	KEAH0260	2018-05-25	10:07AM	10:25AM	Laikipia	0.31	36.98	female	32	Laikipia	0.31	36.98	>10 years	5	2	3	1	yes	piped in water/water taps	no	N/A	no	yes	yes, with covers		primary school	none	rancher/farmer animal production business		rancher/farmer animal production business	Animal Production	live and work at home independently	Laikipia	0.31
Kenya	Wildlife Conservancy-1	Concurrent Site 1	Laikipia North	Laikipia	0.31	36.98	0.31	36.98	2018-05-25		1	animal production;dwellings and temporary settlements;natural areas;zoos and sanctuaries		animal production;dwellings and temporary settlements;natural areas;zoos and sanctuaries	yes	KEAH0261	2018-05-25	10:15AM	10:46AM	Laikipia	0.31	36.98	male	25	Laikipia	0.31	36.98	>10 years	2	0	2	2	yes	piped in water/water taps	no	N/A	yes	yes	yes, with covers		college/university/professional	primary school	other-teaching		other-teaching	none	professional	Isiolo
Kenya	Wildlife Conservancy-1	Concurrent Site 1	Laikipia North	Laikipia	0.31	36.98	0.31	36.98	2018-05-25		1	animal production;dwellings and temporary settlements;natural areas;zoos and sanctuaries		animal production;dwellings and temporary settlements;natural areas;zoos and sanctuaries	yes	KEAH0262	2018-05-25	10:25AM	10:50AM	Laikipia	0.31	36.98	female	28	Laikipia	0.31	36.98	>10 years	8	1	4	1	yes	piped in water/water taps	no	N/A	yes	yes	yes, with covers		none	none	other-casual		other-casual	none	professional	Laikipia	0.31
Kenya	Wildlife Conservancy-1	Concurrent Site 1	Laikipia North	Laikipia	0.31	36.98	0.31	36.98	2018-05-25		1	animal production;dwellings and temporary settlements;natural areas;zoos and sanctuaries		animal production;dwellings and temporary settlements;natural areas;zoos and sanctuaries	yes	KEAH0263	2018-05-25	11:00AM	11:20AM	Laikipia	0.31	36.98	female	25	Laikipia			>1 - 5 years	4	1	1	1	yes	piped in water/water taps	no	N/A	yes	no	yes, without covers		secondary school	none	other-housewife		other-housewife	none	other-housewife	Laikipia
Kenya	Wildlife Conservancy-1	Concurrent Site 1	Laikipia North	Laikipia	0.31	36.98	0.31	36.98	2018-05-25		1	animal production;dwellings and temporary settlements;natural areas;zoos and sanctuaries		animal production;dwellings and temporary settlements;natural areas;zoos and sanctuaries	yes	KEAH0264	2018-05-25	10:31AM	10:47AM	Laikipia	0.31	36.98	female	56	Laikipia			>1 - 5 years	0	N/A	N/A	1	yes	piped in water/water taps	no	N/A	no	yes	yes, with covers		none	none	rancher/farmer animal production business; construction		rancher/farmer animal production business	Animal Production	worker	Laikipia
Kenya	Wildlife Conservancy-1	Concurrent Site 1	Laikipia North	Laikipia	0.31	36.98	0.31	36.98	2018-05-25		1	animal production;dwellings and temporary settlements;natural areas;zoos and sanctuaries		animal production;dwellings and temporary settlements;natural areas;zoos and sanctuaries	yes	KEAH0265	2018-05-25	10:33AM	10:53AM	Laikipia	0.31	36.98	female	28	Laikipia			>10 years	3	2	0	1	yes	piped in water/water taps	no	N/A	yes	no	yes, with covers		primary school	primary school	migrant laborer		migrant laborer	none	live and work at home independently	Laikipia
Kenya	Wildlife Conservancy-1	Concurrent Site 1	Laikipia North	Laikipia	0.31	36.98	0.31	36.98	2018-05-25		1	animal production;dwellings and temporary settlements;natural areas;zoos and sanctuaries		animal production;dwellings and temporary settlements;natural areas;zoos and sanctuaries	yes	KEAH0266	2018-05-25	10:35AM	10:55AM	Laikipia	0.31	36.98	female	29	Laikipia			>5 - 10 years	6	3	2	1	yes	piped in water/water taps	no	N/A	yes	yes	yes, with covers		primary school	none	other-salonist		other-salonist	none	professional	Laikipia
Kenya	Wildlife Conservancy-1	Concurrent Site 1	Laikipia North	Laikipia	0.31	36.98	0.31	36.98	2018-05-25		1	animal production;dwellings and temporary settlements;natural areas;zoos and sanctuaries		animal production;dwellings and temporary settlements;natural areas;zoos and sanctuaries	yes	KEAH0267	2018-05-25	10:51AM	11:03AM	Laikipia	0.31	36.98	female	52	Laikipia			>10 years	0	N/A	N/A	1	yes	piped in water/water taps	no	N/A	no	yes	yes, with covers		none	none	rancher/farmer animal production business; construction		rancher/farmer animal production business	Animal Production	worker	Laikipia
Kenya	Wildlife Conservancy-1	Concurrent Site 1	Laikipia North	Laikipia	0.31	36.98	0.31	36.98	2018-05-25		1	animal production;dwellings and temporary settlements;natural areas;zoos and sanctuaries		animal production;dwellings and temporary settlements;natural areas;zoos and sanctuaries	yes	KEAH0268	2018-05-25	11:02AM	11:22AM	Laikipia	0.31	36.98	female	44	Laikipia			>10 years	1	0	1	1	yes	piped in water/water taps	no	N/A	yes	yes	yes, with covers		college/university/professional	primary school	other-teacher		other-teacher	none	professional	Laikipia
Kenya	Wildlife Conservancy-1	Concurrent Site 1	Laikipia North	Laikipia	0.31	36.98	0.31	36.98	2018-05-25		1	animal production;dwellings and temporary settlements;natural areas;zoos and sanctuaries		animal production;dwellings and temporary settlements;natural areas;zoos and sanctuaries	yes	KEAH0269	2018-05-25	11:01AM	11:21AM	Laikipia	0.31	36.98	female	34	Laikipia			>5 - 10 years	7	3	1	1	yes	piped in water/water taps	no	N/A	yes	no	yes, with covers		primary school	none	migrant laborer; other-cleaning		migrant laborer	none	live and work at home independently	Laikipia
Kenya	Wildlife Conservancy-1	Concurrent Site 1	Laikipia North	Laikipia	0.31	36.98	0.31	36.98	2018-05-25		1	animal production;dwellings and temporary settlements;natural areas;zoos and sanctuaries		animal production;dwellings and temporary settlements;natural areas;zoos and sanctuaries	yes	KEAH0270	2018-05-25	10:59AM	11:19AM	Laikipia	0.31	36.98	male	34	Laikipia			>5 - 10 years	6	2	3	2	yes	piped in water/water taps	no	N/A	yes	no	no		secondary school	college/university/professional	other-plumbing		other-plumbing	none	worker	Laikipia
Kenya	Wildlife Conservancy-1	Concurrent Site 1	Laikipia North	Laikipia	0.31	36.98	0.31	36.98	2018-05-25		1	animal production;dwellings and temporary settlements;natural areas;zoos and sanctuaries		animal production;dwellings and temporary settlements;natural areas;zoos and sanctuaries	yes	KEAH0271	2018-05-25	2:20PM	2:40PM	Laikipia	0.31	36.98	female	35	Laikipia			>1 - 5 years	5	1	4	1	yes	piped in water/water taps	no	N/A	no	yes	yes, with covers		none	none	rancher/farmer animal production business		rancher/farmer animal production business	Animal Production	worker	Laikipia
Kenya	Wildlife Conservancy-1	Concurrent Site 1	Laikipia North	Laikipia	0.31	36.98	0.31	36.98	2018-05-25		1	animal production;dwellings and temporary settlements;natural areas;zoos and sanctuaries		animal production;dwellings and temporary settlements;natural areas;zoos and sanctuaries	yes	KEAH0272	2018-05-25	11:09AM	11:29AM	Laikipia	0.31	36.98	male	38	Laikipia			>10 years	3	0	2	2	yes	piped in water/water taps	no	N/A	yes	yes	yes, without covers		secondary school	none	other-shopkeeper		other-shopkeeper	none	worker	Laikipia
Kenya	Wildlife Conservancy-1	Concurrent Site 1	Laikipia North	Laikipia	0.31	36.98	0.31	36.98	2018-05-25		1	animal production;dwellings and temporary settlements;natural areas;zoos and sanctuaries		animal production;dwellings and temporary settlements;natural areas;zoos and sanctuaries	yes	KEAH0273	2018-05-25	11:15AM	11:40AM	Laikipia	0.31	36.98	male	31	Laikipia			>5 - 10 years	4	2	2	1	yes	piped in water/water taps	no	N/A	no	yes	yes, with covers		primary school	none	migrant laborer		migrant laborer	none	live and work at home independently	Laikipia
Kenya	Wildlife Conservancy-1	Concurrent Site 1	Laikipia North	Laikipia	0.31	36.98	0.31	36.98	2018-05-25		1	animal production;dwellings and temporary settlements;natural areas;zoos and sanctuaries		animal production;dwellings and temporary settlements;natural areas;zoos and sanctuaries	yes	KEAH0274	2018-05-25	11:29AM	11:49AM	Laikipia	0.31	36.98	female	24	Laikipia			>5 - 10 years	3	1	1	1	yes	piped in water/water taps	no	N/A	no	no	no		secondary school	primary school	other-housewife		other-housewife	none	live and work at home independently	Laikipia
Kenya	Wildlife Conservancy-1	Concurrent Site 1	Laikipia North	Laikipia	0.31	36.98	0.31	36.98	2018-05-25		1	animal production;dwellings and temporary settlements;natural areas;zoos and sanctuaries		animal production;dwellings and temporary settlements;natural areas;zoos and sanctuaries	yes	KEAH0275	2018-05-25	11:27AM	11:47AM	Laikipia	0.31	36.98	female	23	Laikipia			>1 - 5 years	4	2	2	2	yes	piped in water/water taps	yes	add chlorine or bleach	no	yes	yes, with covers		primary school	primary school	rancher/farmer animal production business		rancher/farmer animal production business	Animal Production	worker	Laikipia
Kenya	Wildlife Conservancy-1	Concurrent Site 1	Laikipia North	Laikipia	0.31	36.98	0.31	36.98	2018-05-25		1	animal production;dwellings and temporary settlements;natural areas;zoos and sanctuaries		animal production;dwellings and temporary settlements;natural areas;zoos and sanctuaries	yes	KEAH0276	2018-05-25	1:10PM	1:30PM	Laikipia	0.31	36.98	female	27	Laikipia			>1 - 5 years	5	1	2	1	yes	piped in water/water taps	no	N/A	no	yes	yes, without covers		primary school	none	other-housewife		other-housewife	none	live and work at home independently	Laikipia
Kenya	Wildlife Conservancy-1	Concurrent Site 1	Laikipia North	Laikipia	0.31	36.98	0.31	36.98	2018-05-25		1	animal production;dwellings and temporary settlements;natural areas;zoos and sanctuaries		animal production;dwellings and temporary settlements;natural areas;zoos and sanctuaries	yes	KEAH0277	2018-05-25	11:30AM	11:50AM	Laikipia	0.31	36.98	female	18	Laikipia			>5 - 10 years	3	0	2	1	yes	piped in water/water taps	yes	boil	yes	yes	yes, with covers		secondary school	college/university/professional	other-student		other-student	none	other-student	Laikipia
Kenya	Wildlife Conservancy-1	Concurrent Site 1	Laikipia North	Laikipia	0.31	36.98	0.31	36.98	2018-05-25		1	animal production;dwellings and temporary settlements;natural areas;zoos and sanctuaries		animal production;dwellings and temporary settlements;natural areas;zoos and sanctuaries	yes	KEAH0278	2018-05-25	11:42AM	11:59AM	Laikipia	0.31	36.98	male	35	Laikipia			>1 - 5 years	3	1	0	1	yes	piped in water/water taps; water truck/rainwater harvest	yes	boil	no	yes	yes, with covers		college/university/professional	college/university/professional	rancher/farmer animal production business		rancher/farmer animal production business	Animal Production	live and work at home independently	Laikipia
Kenya	Wildlife Conservancy-1	Concurrent Site 1	Laikipia North	Laikipia	0.31	36.98	0.31	36.98	2018-05-25		1	animal production;dwellings and temporary settlements;natural areas;zoos and sanctuaries		animal production;dwellings and temporary settlements;natural areas;zoos and sanctuaries	yes	KEAH0279	2018-05-25	10:47AM	11:07AM	Laikipia	0.31	36.98	female	35	Laikipia			>1 - 5 years	3	0	2	1	yes	piped in water/water taps	no	N/A	no	yes	yes, with covers		college/university/professional	college/university/professional	other-teacher		other-teacher	none	professional	Laikipia
Kenya	Wildlife Conservancy-1	Concurrent Site 1	Laikipia North	Laikipia	0.31	36.98	0.31	36.98	2018-05-25		1	animal production;dwellings and temporary settlements;natural areas;zoos and sanctuaries		animal production;dwellings and temporary settlements;natural areas;zoos and sanctuaries	yes	KEAH0280	2018-05-25	11:57AM	12:13PM	Laikipia	0.31	36.98	female	29	Laikipia			>5 - 10 years	7	1	5	2	yes	piped in water/water taps	no	N/A	yes	yes	yes, with covers		none	none	migrant laborer		migrant laborer	none	other-housewife	Laikipia
Kenya	Wildlife Conservancy-1	Concurrent Site 1	Laikipia North	Laikipia	0.31	36.98	0.31	36.98	2018-05-25		1	animal production;dwellings and temporary settlements;natural areas;zoos and sanctuaries		animal production;dwellings and temporary settlements;natural areas;zoos and sanctuaries	yes	KEAH0281	2018-05-25	11:58AM	12:20PM	Laikipia	0.31	36.98	female	40	Laikipia			>1 - 5 years	5	1	3	1	yes	piped in water/water taps	no	N/A	no	yes	yes, with covers		none	none	rancher/farmer animal production business		rancher/farmer animal production business	Animal Production	live and work at home independently	Laikipia
Kenya	Wildlife Conservancy-1	Concurrent Site 1	Laikipia North	Laikipia	0.31	36.98	0.31	36.98	2018-05-25		1	animal production;dwellings and temporary settlements;natural areas;zoos and sanctuaries		animal production;dwellings and temporary settlements;natural areas;zoos and sanctuaries	yes	KEAH0282	2018-05-25	11:50AM	12:10PM	Laikipia	0.31	36.98	female	22	Laikipia			>5 - 10 years	3	1	1	1	yes	piped in water/water taps	no	N/A	no	no	yes, with covers		primary school	none	other-housewife		other-housewife	none	live and work at home independently	Laikipia
Kenya	Wildlife Conservancy-1	Concurrent Site 1	Laikipia North	Laikipia	0.31	36.98	0.31	36.98	2018-05-25		1	animal production;dwellings and temporary settlements;natural areas;zoos and sanctuaries		animal production;dwellings and temporary settlements;natural areas;zoos and sanctuaries	yes	KEAH0283	2018-05-25	12:04PM	12:11PM	Laikipia	0.31	36.98	male	47	Laikipia			>5 - 10 years	4	2	2	2	yes	piped in water/water taps	no	N/A	no	yes	yes, with covers		college/university/professional	none	other-teacher		other-teacher	none	professional	Laikipia
Kenya	Wildlife Conservancy-1	Concurrent Site 1	Laikipia North	Laikipia	0.31	36.98	0.31	36.98	2018-05-25		1	animal production;dwellings and temporary settlements;natural areas;zoos and sanctuaries		animal production;dwellings and temporary settlements;natural areas;zoos and sanctuaries	yes	KEAH0284	2018-05-25	12:08PM	12:28PM	Laikipia	0.31	36.98	male	26	Laikipia			>10 years	0	N/A	N/A	1	yes	piped in water/water taps	no	N/A	no	yes	yes, with covers		secondary school	secondary school	rancher/farmer animal production business		rancher/farmer animal production business	Animal Production	live and work at home independently	Laikipia
Kenya	Wildlife Conservancy-1	Concurrent Site 1	Laikipia North	Laikipia	0.31	36.98	0.31	36.98	2018-05-25		1	animal production;dwellings and temporary settlements;natural areas;zoos and sanctuaries		animal production;dwellings and temporary settlements;natural areas;zoos and sanctuaries	yes	KEAH0285	2018-05-25	12:05PM	12:25PM	Laikipia	0.31	36.98	male	21	Laikipia			>10 years	9	1	4	1	yes	piped in water/water taps	no	N/A	no	yes	yes, with covers		college/university/professional	primary school	other-student		other-student	none	live and work at home independently	Laikipia
Kenya	Wildlife Conservancy-1	Concurrent Site 1	Laikipia North	Laikipia	0.31	36.98	0.31	36.98	2018-05-25		1	animal production;dwellings and temporary settlements;natural areas;zoos and sanctuaries		animal production;dwellings and temporary settlements;natural areas;zoos and sanctuaries	yes	KEAH0286	2018-05-25	12:18PM	12:38PM	Laikipia	0.31	36.98	female	30	Laikipia			>5 - 10 years	6	0	3	1	yes	piped in water/water taps	no	N/A	no	yes	yes, with covers		none	none	rancher/farmer animal production business		rancher/farmer animal production business	Animal Production	live and work at home independently	Laikipia
Kenya	Wildlife Conservancy-1	Concurrent Site 1	Laikipia North	Laikipia	0.31	36.98	0.31	36.98	2018-05-25		1	animal production;dwellings and temporary settlements;natural areas;zoos and sanctuaries		animal production;dwellings and temporary settlements;natural areas;zoos and sanctuaries	yes	KEAH0287	2018-05-25	12:12PM	12:32PM	Laikipia	0.31	36.98	male	30	Laikipia			>10 years	4	1	4	1	yes	piped in water/water taps	no	N/A	yes	yes	no		none	none	rancher/farmer animal production business		rancher/farmer animal production business	Animal Production	worker	Laikipia
Kenya	Wildlife Conservancy-1	Concurrent Site 1	Laikipia North	Laikipia	0.31	36.98	0.31	36.98	2018-05-25		1	animal production;dwellings and temporary settlements;natural areas;zoos and sanctuaries		animal production;dwellings and temporary settlements;natural areas;zoos and sanctuaries	yes	KEAH0288	2018-05-25	12:15PM	12:35PM	Laikipia	0.31	36.98	male	48	Laikipia			>1 - 5 years	6	2	5	1	yes	piped in water/water taps	no	N/A	yes	yes	no		none	none	rancher/farmer animal production business		rancher/farmer animal production business	Animal Production	worker	Laikipia
Kenya	Wildlife Conservancy-1	Concurrent Site 1	Laikipia North	Laikipia	0.31	36.98	0.31	36.98	2018-05-25		1	animal production;dwellings and temporary settlements;natural areas;zoos and sanctuaries		animal production;dwellings and temporary settlements;natural areas;zoos and sanctuaries	yes	KEAH0289	2018-05-25	12:27PM	12:47PM	Laikipia	0.31	36.98	female	37	Laikipia			<1 month	9	0	2	1	yes	piped in water/water taps	no	N/A	yes	yes	yes, without covers		primary school	none	other-housewife		other-housewife	none	other-housewife	Laikipia
Kenya	Wildlife Conservancy-1	Concurrent Site 1	Laikipia North	Laikipia	0.31	36.98	0.31	36.98	2018-05-25		1	animal production;dwellings and temporary settlements;natural areas;zoos and sanctuaries		animal production;dwellings and temporary settlements;natural areas;zoos and sanctuaries	yes	KEAH0290	2018-05-25	12:24PM	12:44PM	Laikipia	0.31	36.98	female	28	Laikipia			>1 - 5 years	4	1	2	1	yes	piped in water/water taps	no	N/A	no	no	yes, with covers		primary school	primary school	other-housewife		other-housewife	none	live and work at home independently	Laikipia
Kenya	Wildlife Conservancy-1	Concurrent Site 1	Laikipia North	Laikipia	0.31	36.98	0.31	36.98	2018-05-25		1	animal production;dwellings and temporary settlements;natural areas;zoos and sanctuaries		animal production;dwellings and temporary settlements;natural areas;zoos and sanctuaries	yes	KEAH0291	2018-05-25	12:36PM	1:56PM	Laikipia	0.31	36.98	female	40	Laikipia			>1 - 5 years	10	1	6	1	yes	piped in water/water taps	no	N/A	no	yes	no		none	none	rancher/farmer animal production business		rancher/farmer animal production business	Animal Production	live and work at home independently	Laikipia
Kenya	Wildlife Conservancy-1	Concurrent Site 1	Laikipia North	Laikipia	0.31	36.98	0.31	36.98	2018-05-25		1	animal production;dwellings and temporary settlements;natural areas;zoos and sanctuaries		animal production;dwellings and temporary settlements;natural areas;zoos and sanctuaries	yes	KEAH0292	2018-05-25	12:41PM	1:00PM	Laikipia	0.31	36.98	female	21	Laikipia			>10 years	3	2	2	1	yes	piped in water/water taps	no	N/A	yes	yes	yes, with covers		primary school	none	other-housewife		other-housewife	none	live and work at home independently	Laikipia
Kenya	Wildlife Conservancy-1	Concurrent Site 1	Laikipia North	Laikipia	0.31	36.98	0.31	36.98	2018-05-25		1	animal production;dwellings and temporary settlements;natural areas;zoos and sanctuaries		animal production;dwellings and temporary settlements;natural areas;zoos and sanctuaries	yes	KEAH0293	2018-05-25	1:07PM	1:27PM	Laikipia	0.31	36.98	female	31	Laikipia			>5 - 10 years	3	1	2	1	yes	piped in water/water taps	no	N/A	no	yes	yes, with covers		primary school	none	migrant laborer		migrant laborer	none	worker	Laikipia
Kenya	Wildlife Conservancy-1	Concurrent Site 1	Laikipia North	Laikipia	0.31	36.98	0.31	36.98	2018-05-25		1	animal production;dwellings and temporary settlements;natural areas;zoos and sanctuaries		animal production;dwellings and temporary settlements;natural areas;zoos and sanctuaries	yes	KEAH0294	2018-05-25	2:48PM	3:12PM	Laikipia	0.31	36.98	male	28	Laikipia			>5 - 10 years	3	1	0	1	yes	piped in water/water taps	no	N/A	no	yes	no		primary school	none	rancher/farmer animal production business		rancher/farmer animal production business	Animal Production	worker	Laikipia
Kenya	Wildlife Conservancy-1	Concurrent Site 1	Laikipia North	Laikipia	0.31	36.98	0.31	36.98	2018-05-25		1	animal production;dwellings and temporary settlements;natural areas;zoos and sanctuaries		animal production;dwellings and temporary settlements;natural areas;zoos and sanctuaries	yes	KEAH0295	2018-05-25	12:50PM	1:20PM	Laikipia	0.31	36.98	female	18	Laikipia			>1 - 5 years	2	1	0	1	yes	piped in water/water taps	no	N/A	yes	yes	yes, with covers		none	none	other-cleaner		other-cleaner	none	live and work at home independently	Laikipia
Kenya	Wildlife Conservancy-1	Concurrent Site 1	Laikipia North	Laikipia	0.31	36.98	0.31	36.98	2018-05-25		1	animal production;dwellings and temporary settlements;natural areas;zoos and sanctuaries		animal production;dwellings and temporary settlements;natural areas;zoos and sanctuaries	yes	KEAH0296	2018-05-25	12:27PM	12:47PM	Laikipia	0.31	36.98	female	29	Laikipia			>10 years	7	1	3	1	yes	piped in water/water taps	no	N/A	no	yes	yes, with covers		none	none	rancher/farmer animal production business		rancher/farmer animal production business	Animal Production	live and work at home independently	Laikipia
Kenya	Wildlife Conservancy-1	Concurrent Site 1	Laikipia North	Laikipia	0.31	36.98	0.31	36.98	2018-05-25		1	animal production;dwellings and temporary settlements;natural areas;zoos and sanctuaries		animal production;dwellings and temporary settlements;natural areas;zoos and sanctuaries	yes	KEAH0297	2018-05-25	1:51PM	2:10PM	Laikipia	0.31	36.98	male	22	Laikipia			>10 years	5	1	2	1	yes	piped in water/water taps	yes	boil	yes	yes	yes, with covers		primary school	none	other-transportation		other-transportation	none	live and work at home independently	Laikipia
Kenya	Wildlife Conservancy-1	Concurrent Site 1	Laikipia North	Laikipia	0.31	36.98	0.31	36.98	2018-05-25		1	animal production;dwellings and temporary settlements;natural areas;zoos and sanctuaries		animal production;dwellings and temporary settlements;natural areas;zoos and sanctuaries	yes	KEAH0298	2018-05-25	1:20PM	1:40PM	Laikipia	0.31	36.98	male	34	Laikipia			>5 - 10 years	4	0	3	1	yes	piped in water/water taps	no	N/A	no	yes	yes, with covers		primary school	none	rancher/farmer animal production business		rancher/farmer animal production business	Animal Production	live and work at home independently	Laikipia
Kenya	Wildlife Conservancy-1	Concurrent Site 1	Laikipia North	Laikipia	0.31	36.98	0.31	36.98	2018-05-25		1	animal production;dwellings and temporary settlements;natural areas;zoos and sanctuaries		animal production;dwellings and temporary settlements;natural areas;zoos and sanctuaries	yes	KEAH0299	2018-05-25	12:58PM	1:18PM	Laikipia	0.31	36.98	female	14	Laikipia			>10 years	8	1	6	1	yes	piped in water/water taps	no	N/A	no	yes	no		primary school	none	other-student		other-student	none	other-student	Laikipia
Kenya	Wildlife Conservancy-1	Concurrent Site 1	Laikipia North	Laikipia	0.31	36.98	0.31	36.98	2018-05-25		1	animal production;dwellings and temporary settlements;natural areas;zoos and sanctuaries		animal production;dwellings and temporary settlements;natural areas;zoos and sanctuaries	yes	KEAH0300	2018-05-25	1:43PM	2:03PM	Laikipia	0.31	36.98	female	32	Laikipia			>5 - 10 years	5	1	3	1	yes	piped in water/water taps	no	N/A	no	no	yes, with covers		secondary school	none	other-cleaner; migrant laborer		migrant laborer	none	worker	Laikipia
Kenya	Wildlife Conservancy-1	Concurrent Site 1	Laikipia North	Laikipia	0.31	36.98	0.31	36.98	2018-05-25		1	animal production;dwellings and temporary settlements;natural areas;zoos and sanctuaries		animal production;dwellings and temporary settlements;natural areas;zoos and sanctuaries	yes	KEAH0301	2018-05-25	1:28PM	1:48PM	Laikipia	0.31	36.98	male	48	Laikipia			>1 - 5 years	10	2	4	1	yes	piped in water/water taps	yes	add chlorine or bleach	no	yes	yes, with covers		college/university/professional	none	rancher/farmer animal production business		rancher/farmer animal production business	Animal Production	professional	Laikipia
Kenya	Wildlife Conservancy-1	Concurrent Site 1	Laikipia North	Laikipia	0.31	36.98	0.31	36.98	2018-05-25		1	animal production;dwellings and temporary settlements;natural areas;zoos and sanctuaries		animal production;dwellings and temporary settlements;natural areas;zoos and sanctuaries	yes	KEAH0302	2018-05-25	2:20PM	2:40PM	Laikipia	0.31	36.98	male	22	Laikipia			>10 years	10	0	6	2	yes	piped in water/water taps	yes	add chlorine or bleach	yes	yes	yes, with covers		primary school	none	other-casual		other-casual	none	other-casual	Laikipia
Kenya	Wildlife Conservancy-1	Concurrent Site 1	Laikipia North	Laikipia	0.31	36.98	0.31	36.98	2018-05-25		1	animal production;dwellings and temporary settlements;natural areas;zoos and sanctuaries		animal production;dwellings and temporary settlements;natural areas;zoos and sanctuaries	yes	KEAH0303	2018-05-25	1:07PM	1:27PM	Laikipia	0.31	36.98	female	16	Laikipia			>10 years	7	0	2	1	yes	piped in water/water taps	yes	add chlorine or bleach	yes	yes	yes, with covers		primary school	primary school	other-student		other-student	none	other-student	Laikipia
Kenya	Wildlife Conservancy-1	Concurrent Site 1	Laikipia North	Laikipia	0.31	36.98	0.31	36.98	2018-05-25		1	animal production;dwellings and temporary settlements;natural areas;zoos and sanctuaries		animal production;dwellings and temporary settlements;natural areas;zoos and sanctuaries	yes	KEAH0304	2018-05-25	1:17PM	1:37PM	Laikipia	0.31	36.98	male	25	Laikipia			>1 - 5 years	0	N/A	N/A	1	yes	piped in water/water taps	no	N/A	no	yes	yes, with covers		secondary school	none	rancher/farmer animal production business		rancher/farmer animal production business	Animal Production	live and work at home independently	Laikipia
Kenya	Wildlife Conservancy-1	Concurrent Site 1	Laikipia North	Laikipia	0.31	36.98	0.31	36.98	2018-05-25		1	animal production;dwellings and temporary settlements;natural areas;zoos and sanctuaries		animal production;dwellings and temporary settlements;natural areas;zoos and sanctuaries	yes	KEAH0305	2018-05-25	12:22PM	12:30PM	Laikipia	0.31	36.98	male	47	Laikipia			>10 years	6	2	1	1	yes	piped in water/water taps	no	N/A	no	yes	yes, with covers		primary school	primary school	other-machine operator		other-machine operator	none	professional	Laikipia
Kenya	Wildlife Conservancy-1	Concurrent Site 1	Laikipia North	Laikipia	0.31	36.98	0.31	36.98	2018-05-25		1	animal production;dwellings and temporary settlements;natural areas;zoos and sanctuaries		animal production;dwellings and temporary settlements;natural areas;zoos and sanctuaries	yes	KEAH0306	2018-05-25	4:00PM	4:20PM	Laikipia	0.31	36.98	male	21	Laikipia			>10 years	7	0	3	2	yes	piped in water/water taps	no	N/A	no	no	yes, with covers		college/university/professional	none	other-storeworker		other-storeworker	none	worker	Laikipia
Kenya	Wildlife Conservancy-1	Concurrent Site 1	Laikipia North	Laikipia	0.31	36.98	0.31	36.98	2018-05-25		1	animal production;dwellings and temporary settlements;natural areas;zoos and sanctuaries		animal production;dwellings and temporary settlements;natural areas;zoos and sanctuaries	yes	KEAH0307	2018-05-25	11:47AM	12:07PM	Laikipia	0.31	36.97	female	26	Laikipia			>10 years	5	2	2	1	yes	piped in water/water taps	no	N/A	yes	no	yes, without covers		primary school	none	other-housewife		other-housewife	none	other-housewife	Laikipia
Kenya	Wildlife Conservancy-1	Concurrent Site 1	Laikipia North	Laikipia	0.31	36.98	0.31	36.98	2018-05-25		1	animal production;dwellings and temporary settlements;natural areas;zoos and sanctuaries		animal production;dwellings and temporary settlements;natural areas;zoos and sanctuaries	yes	KEAH0308	2018-05-25	12:00AM	12:20PM	Laikipia	0.31	36.98	male	20	Laikipia			>10 years	4	0	1	1	yes	piped in water/water taps	no	N/A	no	yes	yes, without covers		primary school	none	migrant laborer; other-mechanic		migrant laborer	none	worker	Laikipia
Kenya	Wildlife Conservancy-1	Concurrent Site 1	Laikipia North	Laikipia	0.31	36.98	0.31	36.98	2018-05-25		1	animal production;dwellings and temporary settlements;natural areas;zoos and sanctuaries		animal production;dwellings and temporary settlements;natural areas;zoos and sanctuaries	yes	KEAH0309	2018-05-25	3:10PM	3:30PM	Laikipia	0.31	36.98	male	26	Laikipia			>5 - 10 years	3	2	0	1	yes	piped in water/water taps	no	N/A	yes	yes	yes, with covers		none	none	rancher/farmer animal production business		rancher/farmer animal production business	Animal Production	worker	Laikipia
Kenya	Wildlife Conservancy-1	Concurrent Site 1	Laikipia North	Laikipia	0.31	36.98	0.31	36.98	2018-05-25		1	animal production;dwellings and temporary settlements;natural areas;zoos and sanctuaries		animal production;dwellings and temporary settlements;natural areas;zoos and sanctuaries	yes	KEAH0310	2018-05-25	2:15PM	2:35PM	Laikipia	0.31	36.98	female	26	Laikipia			>5 - 10 years	4	1	3	1	yes	piped in water/water taps	no	N/A	no	yes	yes, with covers		secondary school	none	other-housewife		other-housewife	none	other-housewife	Laikipia
Kenya	Wildlife Conservancy-2	Concurrent Site 1	Laikipia North	Laikipia	0.31	36.98	0.31	36.98	2018-05-25		1	animal production;dwellings and temporary settlements;natural areas;zoos and sanctuaries		animal production;dwellings and temporary settlements;natural areas;zoos and sanctuaries	yes	KEAH0311	2018-05-26	12:30PM	12:50PM	Laikipia	0.31	36.98	female	47	Laikipia			>1 - 5 years	3	0	3	1	yes	piped in water/water taps	no	N/A	no	yes	yes, with covers		none	none	zoo/sanctuary animal health care		zoo/sanctuary animal health care	Zoos and Sanctuaries	worker	Laikipia
Kenya	Wildlife Conservancy-3	Concurrent Site 1	Laikipia North	Laikipia	0.31	36.98	0.31	36.98	2018-05-25		1	animal production;dwellings and temporary settlements;natural areas;zoos and sanctuaries		animal production;dwellings and temporary settlements;natural areas;zoos and sanctuaries	yes	KEAH0312	2018-05-26	12:28PM	12:44PM	Laikipia	0.31	36.98	male	43	Laikipia			>10 years	0	N/A	N/A	1	yes	piped in water/water taps	yes	add chlorine or bleach	no	yes	yes, with covers		none	none	rancher/farmer animal production business; zoo/sanctuary animal health care		zoo/sanctuary animal health care	Zoos and Sanctuaries	worker	Laikipia
Kenya	Wildlife Conservancy-4	Concurrent Site 1	Laikipia North	Laikipia	0.31	36.98	0.31	36.98	2018-05-25		1	animal production;dwellings and temporary settlements;natural areas;zoos and sanctuaries		animal production;dwellings and temporary settlements;natural areas;zoos and sanctuaries	yes	KEAH0313	2018-05-26	1:20PM	1:40PM	Laikipia	0.31	36.98	male	46	Laikipia			>10 years	6	1	4	3	yes	uncovered well/pond/river	yes	other-bottled	no	no	yes, with covers		secondary school	none	migrant laborer		migrant laborer	none	live and work at home independently	Laikipia
Kenya	Wildlife Conservancy-5	Concurrent Site 1	Laikipia North	Laikipia	0.31	36.98	0.31	36.98	2018-05-25		1	animal production;dwellings and temporary settlements;natural areas;zoos and sanctuaries		animal production;dwellings and temporary settlements;natural areas;zoos and sanctuaries	yes	KEAH0314	2018-05-26	11:00AM	11:20AM	Laikipia	0.31	36.98	female	21	Laikipia			>1 - 5 years	2	1	1	1	yes	piped in water/water taps; water truck/rainwater harvest	yes	boil; add chlorine or bleach	no	yes	yes, with covers		primary school	none	migrant laborer		migrant laborer	none	live and work at home independently	Laikipia
Kenya	Wildlife Conservancy-6	Concurrent Site 1	Laikipia North	Laikipia	0.31	36.98	0.31	36.98	2018-05-25		1	animal production;dwellings and temporary settlements;natural areas;zoos and sanctuaries		animal production;dwellings and temporary settlements;natural areas;zoos and sanctuaries	yes	KEAH0315	2018-05-26	12:00PM	12:20PM	Laikipia	0.31	36.98	female	38	Laikipia			>10 years	7	0	5	1	yes	piped in water/water taps	no	N/A	no	yes	yes, with covers		primary school	none	other-housewife		other-housewife	none	other-housewife	Laikipia
Kenya	Wildlife Conservancy-7	Concurrent Site 1	Laikipia North	Laikipia	0.31	36.98	0.31	36.98	2018-05-25		1	animal production;dwellings and temporary settlements;natural areas;zoos and sanctuaries		animal production;dwellings and temporary settlements;natural areas;zoos and sanctuaries	yes	KEAH0316	2018-05-26	2:20PM	2:40PM	Laikipia	0.31	36.98	female	30	Laikipia			>10 years	2	1	2	1	yes	piped in water/water taps	no	N/A	no	yes	yes, with covers		none	none	other-buying and selling		other-buying and selling	none	live and work at home independently	Laikipia
Kenya	Wildlife Conservancy-8	Concurrent Site 1	Laikipia North	Laikipia	0.31	36.98	0.31	36.98	2018-05-25		1	animal production;dwellings and temporary settlements;natural areas;zoos and sanctuaries		animal production;dwellings and temporary settlements;natural areas;zoos and sanctuaries	yes	KEAH0317	2018-05-26	10:00AM	10:20AM	Laikipia	0.31	36.98	male	39	Laikipia			>10 years	0	N/A	N/A	1	yes	piped in water/water taps	yes	boil; add chlorine or bleach	yes	yes	yes, with covers		secondary school	none	migrant laborer		migrant laborer	none	worker	Laikipia
Kenya	Wildlife Conservancy-9	Concurrent Site 1	Laikipia North	Laikipia	0.31	36.98	0.31	36.98	2018-05-25		1	animal production;dwellings and temporary settlements;natural areas;zoos and sanctuaries		animal production;dwellings and temporary settlements;natural areas;zoos and sanctuaries	yes	KEAH0318	2018-05-26	1:11PM	1:33PM	Laikipia	0.31	36.98	female	18	Laikipia			>10 years	8	0	5	1	yes	piped in water/water taps	no	N/A	no	yes	yes, with covers		primary school	primary school	other-student		other-student	none	other-student	Laikipia
Kenya	Wildlife Conservancy-10	Concurrent Site 1	Laikipia North	Laikipia	0.31	36.98	0.31	36.98	2018-05-25		1	animal production;dwellings and temporary settlements;natural areas;zoos and sanctuaries		animal production;dwellings and temporary settlements;natural areas;zoos and sanctuaries	yes	KEAH0319	2018-05-26	2:22PM	2:44PM	Laikipia	0.31	36.98	male	51	Laikipia			>10 years	7	2	5	4	yes	uncovered well/pond/river	yes	boil	yes	yes	yes, with covers		college/university/professional	none	rancher/farmer animal production business		rancher/farmer animal production business	Animal Production	live and work at home independently	Laikipia
Kenya	Wildlife Conservancy-11	Concurrent Site 1	Laikipia North	Laikipia	0.31	36.98	0.31	36.98	2018-05-25		1	animal production;dwellings and temporary settlements;natural areas;zoos and sanctuaries		animal production;dwellings and temporary settlements;natural areas;zoos and sanctuaries	yes	KEAH0320	2018-05-26	1:10PM	1:30PM	Laikipia	0.31	36.98	female	27	Laikipia			>1 - 5 years	1	0	1	1	yes	piped in water/water taps	no	N/A	no	yes	yes, with covers		secondary school	none	other-housekeeper		other-housekeeper	none	live and work at home independently	Laikipia
Kenya	Wildlife Conservancy-12	Concurrent Site 1	Laikipia North	Laikipia	0.31	36.98	0.31	36.98	2018-05-25		1	animal production;dwellings and temporary settlements;natural areas;zoos and sanctuaries		animal production;dwellings and temporary settlements;natural areas;zoos and sanctuaries	yes	KEAH0321	2018-05-26	1:50PM	2:10PM	Laikipia	0.31	36.98	female	42	Laikipia			>1 - 5 years	2	1	1	1	yes	piped in water/water taps; water truck/rainwater harvest	yes	boil	no	yes	yes, with covers		none	none	migrant laborer		migrant laborer	none	worker	Laikipia
Kenya	Wildlife Conservancy-13	Concurrent Site 1	Laikipia North	Laikipia	0.31	36.98	0.31	36.98	2018-05-25		1	animal production;dwellings and temporary settlements;natural areas;zoos and sanctuaries		animal production;dwellings and temporary settlements;natural areas;zoos and sanctuaries	yes	KEAH0322	2018-05-26	1:14PM	1:24PM	Laikipia	0.31	36.98	male	50	Laikipia			>10 years	0	N/A	N/A	1	yes	piped in water/water taps	yes	add chlorine or bleach; filter	no	yes	yes, with covers		secondary school	none	other-dog handler		other-dog handler	none	worker	Laikipia
Kenya	Wildlife Conservancy-14	Concurrent Site 1	Laikipia North	Laikipia	0.31	36.98	0.31	36.98	2018-05-25		1	animal production;dwellings and temporary settlements;natural areas;zoos and sanctuaries		animal production;dwellings and temporary settlements;natural areas;zoos and sanctuaries	yes	KEAH0323	2018-05-26	3:30PM	3:50PM	Laikipia	0.31	36.98	female	21	Laikipia			>1 - 5 years	2	1	0	1	yes	piped in water/water taps	no	N/A	no	yes	yes, with covers		college/university/professional	secondary school	other-student		other-student	none	other-student	Laikipia
Kenya	Wildlife Conservancy-15	Concurrent Site 1	Laikipia North	Laikipia	0.31	36.98	0.31	36.98	2018-05-25		1	animal production;dwellings and temporary settlements;natural areas;zoos and sanctuaries		animal production;dwellings and temporary settlements;natural areas;zoos and sanctuaries	yes	KEAH0324	2018-05-26	10:12AM	10:32AM	Laikipia	0.31	36.98	female	23	Laikipia			>10 years	10	3	5	3	yes	uncovered well/pond/river	no	N/A	no	yes	no		secondary school	secondary school	other-cleaner		other-cleaner	none	live and work at home independently	Laikipia
Kenya	Wildlife Conservancy-16	Concurrent Site 1	Laikipia North	Laikipia	0.31	36.98	0.31	36.98	2018-05-25		1	animal production;dwellings and temporary settlements;natural areas;zoos and sanctuaries		animal production;dwellings and temporary settlements;natural areas;zoos and sanctuaries	yes	KEAH0325	2018-05-26	4:00PM	4:15PM	Laikipia	0.31	36.98	male	39	Laikipia			>5 - 10 years	0	N/A	N/A	1	yes	piped in water/water taps	no	N/A	no	yes	yes, with covers		secondary school	none	other-security supervisor		other-security supervisor	none	professional	Laikipia
Kenya	Wildlife Conservancy-17	Concurrent Site 1	Laikipia North	Laikipia	0.31	36.98	0.31	36.98	2018-05-25		1	animal production;dwellings and temporary settlements;natural areas;zoos and sanctuaries		animal production;dwellings and temporary settlements;natural areas;zoos and sanctuaries	yes	KEAH0326	2018-05-26	4:00PM	4:25PM	Laikipia	0.31	36.98	male	25	Laikipia			>5 - 10 years	3	1	2	1	yes	piped in water/water taps	no	N/A	no	yes	yes, with covers		primary school	none	protected area worker		protected area worker	none	worker	Laikipia
Kenya	Wildlife Conservancy-18	Concurrent Site 1	Laikipia North	Laikipia	0.31	36.98	0.31	36.98	2018-05-25		1	animal production;dwellings and temporary settlements;natural areas;zoos and sanctuaries		animal production;dwellings and temporary settlements;natural areas;zoos and sanctuaries	yes	KEAH0327	2018-05-26	3:30PM	3:50PM	Laikipia	0.31	36.98	male	29	Laikipia			>5 - 10 years	0	N/A	N/A	1	yes	piped in water/water taps	no	N/A	no	yes	yes, with covers		secondary school	none	other-animal handler		other-animal handler	none	live and work at home independently	Laikipia
[truncated: 82 more columns]

## Sheet: Animal Production
Country	SiteName	District	StateProv	Livelihood(s)	MostTimeSpent	Q1 LiveOnSite	Q11 ConsumeBushMeatOnSite	Q21 AnimalsReceiveVetCareinYear	Q22 HealthOfficalInspectedAnimals	Q24 AnimalsQuarantinedOrDestroyed	Q26 OutbreakInYear
Kenya	Pastoralist-1	Laikipia North	Laikipia	rancher/farmer animal production business	rancher/farmer animal production business	yes	yes	no	no	no	no
Kenya	Pastoralist-1	Laikipia North	Laikipia	rancher/farmer animal production business	rancher/farmer animal production business	yes	yes	no	no	no	no
Kenya	Pastoralist-1	Laikipia North	Laikipia	rancher/farmer animal production business	rancher/farmer animal production business	yes	yes	no	no	no	yes
Kenya	Pastoralist-1	Laikipia North	Laikipia	rancher/farmer animal production business; other-shopkeeper	rancher/farmer animal production business	yes	no	no	no	no	yes
Kenya	Pastoralist-1	Laikipia North	Laikipia	rancher/farmer animal production business	rancher/farmer animal production business	yes	yes	no	no	yes	yes
Kenya	Pastoralist-1	Laikipia North	Laikipia	rancher/farmer animal production business	rancher/farmer animal production business	yes	yes	yes	yes	no	no
Kenya	Pastoralist-1	Laikipia North	Laikipia	rancher/farmer animal production business; other-sells jewellery	rancher/farmer animal production business	yes	no	no	no	yes	no
Kenya	Pastoralist-1	Laikipia North	Laikipia	rancher/farmer animal production business	rancher/farmer animal production business	yes	yes	no	no	no	no
Kenya	Pastoralist-1	Laikipia North	Laikipia	rancher/farmer animal production business	rancher/farmer animal production business	yes	no	no	no	no	no
Kenya	Pastoralist-1	Laikipia North	Laikipia	rancher/farmer animal production business	rancher/farmer animal production business	yes	yes	no	no	no	no
Kenya	Pastoralist-1	Laikipia North	Laikipia	rancher/farmer animal production business	rancher/farmer animal production business	yes	yes	no	no	no	no
Kenya	Pastoralist-1	Laikipia North	Laikipia	rancher/farmer animal production business	rancher/farmer animal production business	yes	yes	yes	yes	no	yes
Kenya	Pastoralist-1	Laikipia North	Laikipia	rancher/farmer animal production business	rancher/farmer animal production business	yes	yes	no	no	no	no
Kenya	Pastoralist-1	Laikipia North	Laikipia	rancher/farmer animal production business	rancher/farmer animal production business	no	no	yes	yes	no	no
Kenya	Pastoralist-1	Laikipia North	Laikipia	rancher/farmer animal production business	rancher/farmer animal production business	yes	yes	yes	yes	no	no
Kenya	Pastoralist-1	Laikipia North	Laikipia	rancher/farmer animal production business	rancher/farmer animal production business	yes	yes	no	no	no	yes
Kenya	Pastoralist-1	Laikipia North	Laikipia	rancher/farmer animal production business	rancher/farmer animal production business	yes	yes	no	no	no	no
Kenya	Pastoralist-1	Laikipia North	Laikipia	rancher/farmer animal production business; other-sell jewellery	rancher/farmer animal production business	yes	yes	no	no	no	no
Kenya	Pastoralist-1	Laikipia North	Laikipia	rancher/farmer animal production business	rancher/farmer animal production business	yes	yes	no	no	no	no
Kenya	Pastoralist-1	Laikipia North	Laikipia	rancher/farmer animal production business	rancher/farmer animal production business	yes	yes	no	no	no	yes
Kenya	Pastoralist-1	Laikipia North	Laikipia	rancher/farmer animal production business	rancher/farmer animal production business	yes	no	no	no	yes	yes
Kenya	Pastoralist-1	Laikipia North	Laikipia	rancher/farmer animal production business	rancher/farmer animal production business	yes	yes	no	no	no	no
Kenya	Pastoralist-1	Laikipia North	Laikipia	rancher/farmer animal production business	rancher/farmer animal production business	yes	yes	no	no	no	no
Kenya	Pastoralist-1	Laikipia North	Laikipia	rancher/farmer animal production business	rancher/farmer animal production business	yes	yes	no	no	no	no
Kenya	Pastoralist-1	Laikipia North	Laikipia	rancher/farmer animal production business	rancher/farmer animal production business	yes	yes	no	no	no	no
Kenya	Pastoralist-1	Laikipia North	Laikipia	rancher/farmer animal production business	rancher/farmer animal production business	yes	no	yes	yes	no	no
Kenya	Pastoralist-1	Laikipia North	Laikipia	rancher/farmer animal production business	rancher/farmer animal production business	yes	yes	yes	yes	no	no
Kenya	Pastoralist-1	Laikipia North	Laikipia	rancher/farmer animal production business	rancher/farmer animal production business	yes	no	no	no	no	no
Kenya	Pastoralist-1	Laikipia North	Laikipia	rancher/farmer animal production business	rancher/farmer animal production business	yes	yes	no	no	no	no
Kenya	Pastoralist-1	Laikipia North	Laikipia	rancher/farmer animal production business	rancher/farmer animal production business	yes	yes	yes	yes	no	no
Kenya	Pastoralist-1	Laikipia North	Laikipia	rancher/farmer animal production business	rancher/farmer animal production business	yes	yes	yes	yes	no	no
Kenya	Pastoralist-1	Laikipia North	Laikipia	rancher/farmer animal production business	rancher/farmer animal production business	yes	yes	no	no	no	no
Kenya	Pastoralist-1	Laikipia North	Laikipia	rancher/farmer animal production business	rancher/farmer animal production business	yes	yes	yes	yes	no	yes
Kenya	Pastoralist-1	Laikipia North	Laikipia	rancher/farmer animal production business	rancher/farmer animal production business	yes	no	no	no	no	no
Kenya	Pastoralist-1	Laikipia North	Laikipia	rancher/farmer animal production business	rancher/farmer animal production business	yes	yes	no	no	no	no
Kenya	Pastoralist-1	Laikipia North	Laikipia	rancher/farmer animal production business	rancher/farmer animal production business	yes	yes	no	no	no	no
Kenya	Pastoralist-1	Laikipia North	Laikipia	rancher/farmer animal production business	rancher/farmer animal production business	yes	yes	no	no	no	no
Kenya	Pastoralist-1	Laikipia North	Laikipia	rancher/farmer animal production business	rancher/farmer animal production business	yes	no	no	no	no	no
Kenya	Pastoralist-1	Laikipia North	Laikipia	rancher/farmer animal production business	rancher/farmer animal production business	yes	yes	no	no	no	no
Kenya	Pastoralist-1	Laikipia North	Laikipia	rancher/farmer animal production business	rancher/farmer animal production business	yes	yes	yes	no	no	yes
Kenya	Pastoralist-1	Laikipia North	Laikipia	rancher/farmer animal production business	rancher/farmer animal production business	yes	yes	yes	yes	no	no
Kenya	Pastoralist-1	Laikipia North	Laikipia	rancher/farmer animal production business	rancher/farmer animal production business	yes	yes	yes	no	no	no
Kenya	Pastoralist-1	Laikipia North	Laikipia	rancher/farmer animal production business	rancher/farmer animal production business	yes	yes	no	no	no	yes
Kenya	Pastoralist-1	Laikipia North	Laikipia	rancher/farmer animal production business	rancher/farmer animal production business	yes	yes	no	no	no	no
Kenya	Pastoralist-1	Laikipia North	Laikipia	rancher/farmer animal production business	rancher/farmer animal production business	yes	yes	no	no	no	no
Kenya	Pastoralist-1	Laikipia North	Laikipia	rancher/farmer animal production business	rancher/farmer animal production business	yes	yes	yes	yes	no	no
Kenya	Pastoralist-1	Laikipia North	Laikipia	rancher/farmer animal production business	rancher/farmer animal production business	yes	yes	no	no	no	no
Kenya	Pastoralist-1	Laikipia North	Laikipia	rancher/farmer animal production business	rancher/farmer animal production business	yes	yes	no	no	no	no
Kenya	Pastoralist-1	Laikipia North	Laikipia	rancher/farmer animal production business	rancher/farmer animal production business	yes	no	no	no	no	no
Kenya	Pastoralist-1	Laikipia North	Laikipia	rancher/farmer animal production business	rancher/farmer animal production business	yes	yes	no	no	no	no
Kenya	Pastoralist-1	Laikipia North	Laikipia	rancher/farmer animal production business	rancher/farmer animal production business	yes	yes	no	no	no	no
Kenya	Pastoralist-1	Laikipia North	Laikipia	rancher/farmer animal production business	rancher/farmer animal production business	yes	yes	yes	no	no	no
Kenya	Pastoralist-1	Laikipia North	Laikipia	rancher/farmer animal production business	rancher/farmer animal production business	yes	yes	no	no	no	no
Kenya	Pastoralist-1	Laikipia North	Laikipia	rancher/farmer animal production business	rancher/farmer animal production business	yes	yes	no	no	no	no
Kenya	Pastoralist-1	Laikipia North	Laikipia	rancher/farmer animal production business	rancher/farmer animal production business	yes	yes	no	no	no	no
Kenya	Pastoralist-1	Laikipia North	Laikipia	rancher/farmer animal production business	rancher/farmer animal production business	yes	no	no	no	no	no
Kenya	Pastoralist-1	Laikipia North	Laikipia	rancher/farmer animal production business	rancher/farmer animal production business	yes	no	no	no	no	no
Kenya	Pastoralist-1	Laikipia North	Laikipia	rancher/farmer animal production business	rancher/farmer animal production business	yes	no	no	yes	no	no
Kenya	Pastoralist-1	Laikipia North	Laikipia	rancher/farmer animal production business	rancher/farmer animal production business	yes	yes	no	no	no	no
Kenya	Pastoralist-1	Laikipia North	Laikipia	rancher/farmer animal production business	rancher/farmer animal production business	yes	yes	no	no	no	no
Kenya	Pastoralist-1	Laikipia North	Laikipia	rancher/farmer animal production business	rancher/farmer animal production business	yes	yes	no	no	no	no
Kenya	Pastoralist-1	Laikipia North	Laikipia	rancher/farmer animal production business	rancher/farmer animal production business	yes	yes	no	no	no	no
Kenya	Pastoralist-1	Laikipia North	Laikipia	rancher/farmer animal production business	rancher/farmer animal production business	yes	yes	no	no	no	no
Kenya	Pastoralist-1	Laikipia North	Laikipia	rancher/farmer animal production business	rancher/farmer animal production business	yes	yes	no	no	no	no
Kenya	Pastoralist-1	Laikipia North	Laikipia	rancher/farmer animal production business	rancher/farmer animal production business	yes	no	no	no	no	no
Kenya	Pastoralist-2	Laikipia North	Laikipia	rancher/farmer animal production business	rancher/farmer animal production business	yes	yes	no	no	no	yes
Kenya	Pastoralist-2	Laikipia North	Laikipia	rancher/farmer animal production business	rancher/farmer animal production business	yes	no	yes	yes	yes	yes
Kenya	Pastoralist-2	Laikipia North	Laikipia	rancher/farmer animal production business	rancher/farmer animal production business	yes	yes	no	no	no	no
Kenya	Pastoralist-2	Laikipia North	Laikipia	rancher/farmer animal production business	rancher/farmer animal production business	yes	N/A	yes	yes	no	no
Kenya	Pastoralist-2	Laikipia North	Laikipia	rancher/farmer animal production business	rancher/farmer animal production business	yes	yes	yes	no	no	no
Kenya	Pastoralist-2	Laikipia North	Laikipia	rancher/farmer animal production business	rancher/farmer animal production business	yes	yes	yes	yes	no	no
Kenya	Pastoralist-2	Laikipia North	Laikipia	crop production; rancher/farmer animal production business	rancher/farmer animal production business	yes	yes	no	no	yes	no
Kenya	Pastoralist-2	Laikipia North	Laikipia	rancher/farmer animal production business	rancher/farmer animal production business	yes	no	yes	no	no	no
Kenya	Pastoralist-2	Laikipia North	Laikipia	rancher/farmer animal production business	rancher/farmer animal production business	yes	yes	no	no	no	no
Kenya	Pastoralist-2	Laikipia North	Laikipia	rancher/farmer animal production business	rancher/farmer animal production business	yes	no	yes	yes	no	no
Kenya	Pastoralist-2	Laikipia North	Laikipia	rancher/farmer animal production business	rancher/farmer animal production business	yes	N/A	yes	yes	no	no
Kenya	Pastoralist-2	Laikipia North	Laikipia	rancher/farmer animal production business	rancher/farmer animal production business	yes	yes	yes	yes	no	no
Kenya	Pastoralist-2	Laikipia North	Laikipia	rancher/farmer animal production business	rancher/farmer animal production business	yes	yes	no	no	no	no
Kenya	Pastoralist-2	Laikipia North	Laikipia	rancher/farmer animal production business	rancher/farmer animal production business	yes	yes	no	no	no	no
Kenya	Pastoralist-2	Laikipia North	Laikipia	rancher/farmer animal production business	rancher/farmer animal production business	yes	N/A	no	no	no	no
Kenya	Pastoralist-2	Laikipia North	Laikipia	rancher/farmer animal production business	rancher/farmer animal production business	yes	no	no	no	no	yes
Kenya	Pastoralist-2	Laikipia North	Laikipia	rancher/farmer animal production business	rancher/farmer animal production business	yes	N/A	no	no	no	no
Kenya	Pastoralist-2	Laikipia North	Laikipia	rancher/farmer animal production business	rancher/farmer animal production business	yes	no	no	no	no	no
Kenya	Commercial Ranching Mobile Clinic	Laikipia North	Laikipia	rancher/farmer animal production business	rancher/farmer animal production business	yes	no	yes	yes	yes	yes
Kenya	Commercial Ranching Mobile Clinic	Laikipia North	Laikipia	rancher/farmer animal production business	rancher/farmer animal production business	yes	no	yes	yes	no	yes
Kenya	Commercial Ranching Mobile Clinic	Laikipia North	Laikipia	rancher/farmer animal production business	rancher/farmer animal production business	yes	no	yes	yes	no	no
Kenya	Commercial Ranching Mobile Clinic	Laikipia North	Laikipia	rancher/farmer animal production business	rancher/farmer animal production business	yes	no	yes	yes	no	no
Kenya	Commercial Ranching Mobile Clinic	Laikipia North	Laikipia	rancher/farmer animal production business	rancher/farmer animal production business	yes	no	yes	yes	no	no
Kenya	Commercial Ranching Mobile Clinic	Laikipia North	Laikipia	rancher/farmer animal production business	rancher/farmer animal production business	yes	no	yes	yes	no	no
Kenya	Commercial Ranching Mobile Clinic	Laikipia North	Laikipia	rancher/farmer animal production business	rancher/farmer animal production business	yes	no	yes	yes	no	no
Kenya	Commercial Ranching Mobile Clinic	Laikipia North	Laikipia	rancher/farmer animal production business	rancher/farmer animal production business	yes	yes	yes	yes	no	no
Kenya	Commercial Ranching Mobile Clinic	Laikipia North	Laikipia	rancher/farmer animal production business	rancher/farmer animal production business	yes	no	yes	yes	no	no
Kenya	Commercial Ranching Mobile Clinic	Laikipia North	Laikipia	rancher/farmer animal production business	rancher/farmer animal production business	yes	no	yes	yes	no	no
Kenya	Wildlife Conservancy-1	Laikipia North	Laikipia	rancher/farmer animal production business	rancher/farmer animal production business	yes	yes	yes	yes	no	no
Kenya	Wildlife Conservancy-1	Laikipia North	Laikipia	rancher/farmer animal production business; construction	rancher/farmer animal production business	yes	yes	no	no	no	no
Kenya	Wildlife Conservancy-1	Laikipia North	Laikipia	rancher/farmer animal production business; construction	rancher/farmer animal production business	yes	yes	yes	yes	no	no
Kenya	Wildlife Conservancy-1	Laikipia North	Laikipia	rancher/farmer animal production business	rancher/farmer animal production business	yes	yes	yes	yes	no	no
Kenya	Wildlife Conservancy-1	Laikipia North	Laikipia	rancher/farmer animal production business	rancher/farmer animal production business	yes	yes	yes	no	no	no
Kenya	Wildlife Conservancy-1	Laikipia North	Laikipia	rancher/farmer animal production business	rancher/farmer animal production business	yes	no	yes	yes	no	no
Kenya	Wildlife Conservancy-1	Laikipia North	Laikipia	rancher/farmer animal production business	rancher/farmer animal production business	yes	yes	yes	yes	no	no
Kenya	Wildlife Conservancy-1	Laikipia North	Laikipia	rancher/farmer animal production business	rancher/farmer animal production business	yes	yes	yes	yes	no	no
Kenya	Wildlife Conservancy-1	Laikipia North	Laikipia	rancher/farmer animal production business	rancher/farmer animal production business	yes	yes	yes	yes	no	no
Kenya	Wildlife Conservancy-1	Laikipia North	Laikipia	rancher/farmer animal production business	rancher/farmer animal production business	yes	yes	yes	yes	no	no
Kenya	Wildlife Conservancy-1	Laikipia North	Laikipia	rancher/farmer animal production business	rancher/farmer animal production business	yes	yes	yes	yes	no	no
Kenya	Wildlife Conservancy-1	Laikipia North	Laikipia	rancher/farmer animal production business	rancher/farmer animal production business	yes	yes	no	no	no	no
Kenya	Wildlife Conservancy-1	Laikipia North	Laikipia	rancher/farmer animal production business	rancher/farmer animal production business	yes	yes	yes	yes	no	no
Kenya	Wildlife Conservancy-1	Laikipia North	Laikipia	rancher/farmer animal production business	rancher/farmer animal production business	yes	yes	yes	yes	no	no
Kenya	Wildlife Conservancy-1	Laikipia North	Laikipia	rancher/farmer animal production business	rancher/farmer animal production business	yes	yes	yes	yes	no	no
Kenya	Wildlife Conservancy-1	Laikipia North	Laikipia	rancher/farmer animal production business	rancher/farmer animal production business	yes	no	yes	yes	no	no
Kenya	Wildlife Conservancy-1	Laikipia North	Laikipia	rancher/farmer animal production business	rancher/farmer animal production business	yes	yes	yes	yes	no	no
Kenya	Wildlife Conservancy-1	Laikipia North	Laikipia	rancher/farmer animal production business	rancher/farmer animal production business	yes	no	yes	yes	no	no
Kenya	Wildlife Conservancy-1	Laikipia North	Laikipia	rancher/farmer animal production business	rancher/farmer animal production business	yes	N/A	no	no	no	no
